# Supplementary material for: Genome-wide association study identifies key loci and candidate genes for seed vigor in upland cotton (Gossypium hirsutum L.)
Source: Front Plant Sci. 2026 Jun 1;17:1804577. doi: 10.3389/fpls.2026.1804577 (PMC13265474; doi:10.3389/fpls.2026.1804577)
Supplement: Supplementary Table S1 — Collection of cotton varieties and their geographical origins. [file SupplementaryFile1.zip]

Archive with 10 entries (10 files):
- Table S6.xlsx
- Table S5.xlsx
- Table S10.xlsx
- Table S9.xlsx
- Table S7.xlsx
- Table S2.xlsx
- Figure. S8.docx
- Table S4.xlsx
- Table S3.xlsx
- Table S1.xlsx
