# Supplementary material for: Genome-wide association study identifies key loci and candidate genes for seed vigor in upland cotton (Gossypium hirsutum L.)
Source: Front Plant Sci. 2026 Jun 1;17:1804577. doi: 10.3389/fpls.2026.1804577 (PMC13265474; doi:10.3389/fpls.2026.1804577)
Supplement: Supplementary Table S1 — Collection of cotton varieties and their geographical origins. [file SupplementaryFile1.zip › Table S6.xlsx]

## Sheet: Sheet1
Table S6: Significant SNP loci for the Vigor Index (VI)
Trait	Env	chr	rs	p_wald	pve	Previously reported SNP/QTL/locus	Reported trait	Reference
VI	23YPH	A01	A01:86174272	5.68164e-06	0.0848399311993314
		A02	A02:104534784	3.28613e-05	0.0715437
		A02	A02:104534886	5.13679e-06	0.0856009
		A02	A02:104538644	1.54531e-05	0.0772702
		A02	A02:104538919	1.52859e-05	0.0773527
		A02	A02:104538949	1.57123e-05	0.0771441
		A02	A02:104539359	1.45179e-05	0.0777434
		A06	A06:20151542	3.36172e-05	0.0713708
		A08	A08:65748899	3.49694e-05	0.0710711
		A09	A09:47545163	1.23377e-05	0.0789762
		A11	A11:68380455	2.16168e-05	0.0747243
		A11	A11:72356798	1.92211e-05	0.0756156
		A11	A11:76675081	9.13309e-06	0.0812527
		A11	A11:77914713	2.25318e-05	0.0744097
		A11	A11:80096638	3.19329e-05	0.0717614
		A11	A11:83692126	3.59031e-05	0.0708708
		D07	D07:18237200	1.68503e-05	0.076614
		D07	D07:48772376	5.99869e-06	0.0844299
		D07	D07:48780805	3.46983e-05	0.0711303
		D07	D07:48786031	1.35286e-05	0.0782782
		D07	D07:48790675	2.13592e-05	0.0748153
		D07	D07:48797531	3.36e-05	0.0713747
		D07	D07:48799598	1.0788e-05	0.0799925
		D07	D07:48804890	1.21792e-05	0.0790741
		D07	D07:48805856	2.16837e-05	0.0747009
		D07	D07:48806889	3.00927e-05	0.0722124
		D07	D07:48807215	2.57667e-05	0.0733912
		D07	D07:48811867	2.68844e-05	0.0730687
		D07	D07:48825666	1.95204e-06	0.0928858
		D07	D07:48826004	5.88641e-06	0.0845726
		D07	D07:48826628	2.64508e-05	0.0731922
		D07	D07:48827270	2.69866e-05	0.0730399
		D07	D07:48830451	4.78749e-06	0.0861321
		D07	D07:48835695	1.54232e-05	0.0772849
		D07	D07:48840232	1.32191e-05	0.0784535
		D07	D07:48858872	3.89321e-06	0.0876913
		D07	D07:48860169	1.4337e-05	0.0778384
		D07	D07:48861630	6.7725e-06	0.0835135
		D07	D07:48898274	2.39351e-05	0.073951
		D08	D08:38723650	6.97206e-06	0.083294
		D09	D09:32357976	2.76473e-05	0.0728562
		D12	D12:53197107	7.95441e-06	0.0822977
		D12	D12:57713483	2.00656e-05	0.0752894
		D12	D12:57750344	3.07887e-05	0.0720387
	23WS	A08	A08:30652390	2.55798e-05	0.0691463
		A08	A08:45894893	5.89679e-06	0.0796357
		A08	A08:55728511	1.3563e-05	0.0736878
		A13	A13:24492657	1.27496e-05	0.0741301
		A13	A13:58297204	3.29389e-07	0.100074
	23LHD	A01	A01:35475695	1.98961e-05	0.0744289
		A06	A06:79750045	3.32858e-05	0.0705675
		A06	A06:80390961	2.48096e-05	0.0727736
		A06	A06:82855834	2.62654e-05	0.0723456
		A06	A06:107950376	3.71814e-05	0.0697362
		A06	A06:113162179	1.21649e-07	0.112213
		A06	A06:116037626	1.04372e-05	0.0792605
		A06	A06:116118818	1.00001e-05	0.0795805
		A06	A06:116134000	8.97964e-06	0.0803852
		A06	A06:116139246	3.73191e-06	0.0869371
		A06	A06:116143546	1.20214e-06	0.0953512
		A06	A06:116148845	1.07173e-06	0.0962014
		A06	A06:116149837	4.18194e-06	0.086089
		A06	A06:116154664	3.58695e-06	0.0872321
		A09	A09:7013409	3.1633e-05	0.0709499
		A11	A11:16891928	1.1429e-06	0.0957255
		A11	A11:16913323	4.28453e-06	0.0859083
		A11	A11:16964634	2.26121e-05	0.0734693
		A11	A11:95915273	2.54473e-05	0.0725831
		A11	A11:95982739	3.06689e-05	0.0711823
		A12	A12:1014913	2.60346e-05	0.072412
		A12	A12:1044215	3.22878e-05	0.070796
		A12	A12:1069545	3.01457e-05	0.0713115
		A12	A12:1112629	2.3898e-05	0.0730544
		A12	A12:1616854	1.63758e-05	0.0758883
		A13	A13:28847384	3.70905e-05	0.0697546
		A13	A13:94076651	9.89312e-06	0.0796608
		D03	D03:22164972	8.54663e-06	0.0807546
		D06	D06:19856036	6.97774e-06	0.0822699
		D08	D08:60781217	2.75509e-05	0.0719871
		D08	D08:60781838	2.79529e-05	0.0718784
		D11	D11:10225001	3.17898e-05	0.0709128
	24YPH	A02	A02:91069897	2.07741e-05	0.0747166
		A04	A04:35597099	7.39344e-06	0.0825102
		A08	A08:46479722	2.05877e-05	0.0747847
		A08	A08:56855259	1.87728e-05	0.075482	A08:53492125	GI/GRA	Si et al., 2022[15]
		A10	A10:83047406	3.73799e-05	0.0702726
		A10	A10:83072840	3.62173e-05	0.0705118
		A10	A10:83110123	2.61498e-05	0.0729765
		A10	A10:83135103	2.28451e-05	0.0739982
		A10	A10:83343806	2.55669e-05	0.073147
		A10	A10:83386948	1.99039e-05	0.0750399
		A10	A10:83432137	3.66664e-05	0.0704185
		A10	A10:83438648	3.41024e-05	0.0709674
		A10	A10:83452071	3.63944e-05	0.0704749
		A10	A10:83452191	2.21586e-05	0.0742289
		A10	A10:83489135	3.28487e-05	0.0712509
		D04	D04:3372587	1.09288e-05	0.0795656
		D04	D04:3373713	1.03696e-05	0.0799616
		D04	D04:3374750	1.77466e-05	0.0759067
		D05	D05:3154813	1.6758e-05	0.0763397
		D07	D07:8253925	3.02322e-05	0.071879
		D07	D07:8373635	1.94488e-05	0.0752148
		D07	D07:8448080	3.44817e-05	0.0708836
		D07	D07:8452004	1.77164e-05	0.0759196
		D08	D08:63396155	2.33324e-05	0.0738387
		D08	D08:63478805	1.54953e-05	0.0769313
		D11	D11:29074400	3.70064e-05	0.0703487
		D11	D11:30226159	7.89175e-07	0.099267
		D11	D11:30226282	2.17792e-05	0.0743594
		D11	D11:30283027	4.17897e-06	0.0868001
		D11	D11:30293130	4.13009e-06	0.0868885
		D13	D13:5044305	7.37427e-06	0.0825297
		D13	D13:5099286	5.57208e-06	0.0846381
		D13	D13:5100227	1.74957e-06	0.0933253
		D13	D13:60741776	2.22086e-05	0.0742118	D13 multiple-trait locus reported on same chromosome	GRA/GI	Si et al., 2022[15]
	24WS	A02	A02:74200008	3.73843e-05	0.0696953
		A02	A02:90944659	4.25101e-07	0.10303
		A02	A02:91069897	1.15082e-06	0.0956743
		A03	A03:41464088	5.31962e-07	0.101377
		A03	A03:47590125	1.78374e-05	0.0752477
		A06	A06:98819823	3.49771e-05	0.0701953
		A08	A08:54951322	2.61462e-05	0.0723799
		A08	A08:56855259	1.16312e-05	0.07845
		A08	A08:65847682	1.621e-05	0.0759646
		A08	A08:119981694	7.5158e-07	0.0988258
		A09	A09:68318704	7.39836e-06	0.0818327
		A09	A09:75179557	1.26552e-05	0.0778186
		A09	A09:75181053	1.59383e-05	0.0760912
		A09	A09:75181311	6.14081e-06	0.0832238
		A09	A09:75181491	1.54296e-05	0.0763342
		A11	A11:85656393	5.0714e-08	0.118594
		A12	A12:85016351	2.52584e-05	0.072639
		A12	A12:85018164	3.08653e-05	0.0711344
		A12	A12:85054659	2.94789e-05	0.0714794
		A12	A12:85055437	3.20016e-05	0.0708629
		A12	A12:85055454	2.96909e-05	0.0714256
		A12	A12:85060690	2.11131e-05	0.0739837
		A12	A12:85073349	2.43474e-05	0.0729146
		A12	A12:85078043	3.69126e-05	0.0697907
		A13	A13:24524690	2.6921e-06	0.0893676
		D02	D02:29249627	1.92198e-05	0.0746882
		D02	D02:62801540	1.67202e-05	0.0757323
		D04	D04:3360110	8.84618e-06	0.0804972
		D04	D04:3363082	1.19001e-05	0.078279
		D04	D04:3363105	1.15205e-05	0.0785216
		D04	D04:3364488	2.05438e-05	0.0741887
		D04	D04:3368957	1.18263e-05	0.0783256
		D04	D04:3369097	1.17228e-05	0.0783914
		D04	D04:3369104	1.1139e-05	0.0787736
		D04	D04:3369267	1.42979e-05	0.0769048
		D04	D04:3370314	1.28892e-05	0.0776813
		D04	D04:3370338	1.58298e-05	0.0761425
		D04	D04:3370402	1.63193e-05	0.0759142
		D04	D04:3370459	1.04334e-05	0.0792631
		D04	D04:3370470	1.04334e-05	0.0792631
		D04	D04:3370533	8.97347e-06	0.0803904
		D04	D04:3370562	8.64821e-06	0.0806664
		D04	D04:3370658	1.08617e-05	0.0789622
		D04	D04:3370836	8.56829e-06	0.0807357
		D04	D04:3370949	8.19586e-06	0.0810678
		D04	D04:3372409	1.07269e-05	0.0790557
		D04	D04:3372489	1.06323e-05	0.0791218
		D04	D04:3372496	1.06323e-05	0.0791218
		D04	D04:3372587	1.00434e-06	0.0966822
		D04	D04:3373713	8.63682e-07	0.0977982
		D04	D04:3373985	7.87875e-06	0.0813627
		D04	D04:3374075	1.53744e-05	0.0763611
		D04	D04:3374446	1.2604e-05	0.0778489
		D04	D04:3374483	1.30189e-05	0.0776064
		D04	D04:3374613	1.21582e-05	0.0781184
		D04	D04:3374750	3.71442e-06	0.0869721
		D04	D04:3374963	9.90057e-06	0.0796552
		D04	D04:3375183	1.83246e-06	0.0922255
		D04	D04:3375356	2.06441e-05	0.0741522
		D04	D04:3375382	2.18292e-06	0.0909259
		D04	D04:3378449	1.42864e-05	0.0769108
		D04	D04:6648980	2.4411e-05	0.0728951
		D05	D05:3227684	1.17133e-05	0.0783975
		D07	D07:46277376	3.4079e-05	0.0703906
		D08	D08:2578137	1.35298e-05	0.0773182
		D08	D08:2786505	3.23983e-05	0.0707704
		D08	D08:2788338	1.00828e-05	0.0795188
		D08	D08:2790999	3.54946e-05	0.070085
		D11	D11:64102846	2.07343e-05	0.0741195
	24KT	A01	A01:9468071	2.9732e-05	0.0650211
		A06	A06:120549381	3.36949e-07	0.0955137
		A06	A06:120549421	5.93006e-07	0.0916974
		A09	A09:7157118	1.08917e-05	0.0718991
		A09	A09:62412468	2.55501e-05	0.0660605
		A09	A09:62497568	3.33347e-05	0.0642367
		A09	A09:62503283	2.47379e-05	0.0662819
		A09	A09:62503947	7.24112e-06	0.0746892
		A09	A09:62510496	1.92501e-05	0.0680008
		A09	A09:62512494	3.67554e-05	0.0635666
		A13	A13:60060310	1.07419e-05	0.0719938
		D08	D08:50326869	1.5962e-05	0.0692836
		D08	D08:50328376	2.86178e-05	0.0652831
		D08	D08:50346499	3.2838e-05	0.0643397
		D08	D08:50367923	2.91637e-05	0.0651535
		D08	D08:50369394	3.36602e-05	0.0641701
		D08	D08:50492652	2.49243e-05	0.0662306
		D09	D09:40500654	3.20663e-05	0.0645028
		D10	D10:62854510	2.6939e-05	0.0656976
		D13	D13:41384016	5.23126e-06	0.0769086
		D13	D13:59983670	1.17836e-05	0.0713607
		D13	D13:59986298	2.49309e-05	0.0662287
		D13	D13:60002322	2.55594e-05	0.066058
		D13	D13:60002487	2.434e-05	0.0663931
		D13	D13:60002565	1.55667e-05	0.0694552
		D13	D13:60002878	1.34839e-05	0.0704385
		D13	D13:60004875	1.56915e-05	0.0694006
		D13	D13:60007994	2.96455e-05	0.0650412
		D13	D13:60010148	3.14883e-05	0.0646276
		D13	D13:60010426	8.95239e-06	0.0732397
		D13	D13:60020973	1.22488e-05	0.0710958
		D13	D13:60022715	1.1964e-05	0.0712568
		D13	D13:60029376	1.86832e-05	0.0682055
		D13	D13:60029799	2.27113e-05	0.0668678
		D13	D13:60033199	1.67692e-05	0.0689457
		D13	D13:60033231	2.26823e-05	0.0668766
		D13	D13:60033489	2.24839e-05	0.0669368
		D13	D13:60034524	3.20158e-05	0.0645136
		D13	D13:60036361	3.2319e-05	0.0644489
		D13	D13:60036584	2.0322e-05	0.0676295
		D13	D13:60036770	9.69443e-06	0.0726954
		D13	D13:60036815	3.00803e-05	0.0649413
		D13	D13:60039106	1.41264e-05	0.0701198
		D13	D13:60039201	1.48725e-05	0.0697676
		D13	D13:60039212	1.48725e-05	0.0697676
		D13	D13:60039705	2.9996e-05	0.0649605
		D13	D13:60040046	9.72181e-06	0.0726761
		D13	D13:60040593	1.71258e-05	0.0688016
		D13	D13:60041694	2.45021e-05	0.0663476
		D13	D13:60045480	5.86265e-06	0.076131
		D13	D13:60045682	2.37208e-05	0.0665697
		D13	D13:60046540	6.79139e-06	0.0751271
		D13	D13:60046579	1.85831e-05	0.0682423
		D13	D13:60052704	9.05869e-06	0.073159
		D13	D13:60052726	1.37547e-05	0.0703024
		D13	D13:60053565	3.65642e-05	0.0636023
		D13	D13:60053980	2.57554e-05	0.0660056
		D13	D13:60053991	2.57554e-05	0.0660056
		D13	D13:60055446	1.37143e-05	0.0703225
		D13	D13:60111708	1.99082e-05	0.0677704
		D13	D13:60115609	2.64778e-05	0.065816
		D13	D13:60384302	2.80475e-05	0.0654211
		D13	D13:60384650	3.49891e-05	0.0639045
		D13	D13:60412788	2.79157e-05	0.0654534
	24SP	A02	A02:20256401	7.56975e-06	0.0858608
		A06	A06:16174880	1.79884e-05	0.0790646
		D05	D05:2350117	1.6502e-05	0.0797428
		D06	D06:9223376	4.32159e-06	0.0902481
		D06	D06:9250730	2.2039e-05	0.0774665
		D10	D10:14148562	3.2346e-05	0.0744443
		D11	D11:64360358	1.32127e-05	0.0814899
		D11	D11:64561791	2.70206e-05	0.0758618
		D11	D11:64562458	3.34415e-05	0.0741817
	All-7Env	A08	A08:29039998	1.54555e-05	0.060695
		A08	A08:31434186	3.37417e-05	0.0560025
		A08	A08:36031253	3.1517e-05	0.0564125
		A08	A08:67690775	3.09966e-05	0.0565127
		A08	A08:72454612	2.06437e-05	0.058956
		A09	A09:24411086	1.6752e-05	0.0602111
		A12	A12:18988791	2.18406e-05	0.0586173
		A12	A12:25161086	2.53464e-05	0.0577226
		A12	A12:25171411	2.46331e-05	0.0578942
		A12	A12:25405422	1.55555e-05	0.0606562
		A12	A12:25562601	2.78146e-05	0.0571639
		A12	A12:26078175	1.77114e-05	0.0598765
		A12	A12:26828681	2.26655e-05	0.0583945
		A12	A12:27247781	3.2977e-05	0.0561403
		A12	A12:27833941	2.64306e-05	0.0574708
		A12	A12:27999364	1.34848e-05	0.0615141
		A12	A12:28296206	2.67897e-05	0.0573897
		A12	A12:28589974	8.55226e-06	0.0642471
		A12	A12:28783581	3.0589e-05	0.0565923
		A12	A12:29075994	1.50278e-05	0.0608635
		A12	A12:30470861	2.63432e-05	0.0574907
		A12	A12:30732458	6.07738e-06	0.0662955
		A12	A12:30813714	2.94704e-05	0.0568163
		A12	A12:30889255	2.68985e-05	0.0573653
		A12	A12:31438339	2.57191e-05	0.0576348
		A12	A12:31945906	2.14687e-05	0.0587205
		A12	A12:32200441	3.31899e-05	0.0561016
		A12	A12:32494909	2.07514e-05	0.0589248
		A12	A12:33335905	2.06658e-05	0.0589496
		A12	A12:34012038	3.59028e-05	0.0556291
		A12	A12:34511083	2.27902e-05	0.0583615
		A12	A12:36666005	2.85268e-05	0.057012
		A12	A12:37481785	1.99765e-05	0.0591535
		A12	A12:37828939	2.46523e-05	0.0578895
		A12	A12:37870708	2.69865e-05	0.0573457
		A12	A12:37955139	2.25851e-05	0.0584159
		A12	A12:38180900	1.9886e-05	0.0591808
		A12	A12:39072058	1.74515e-05	0.0599653
		A12	A12:39473899	3.42025e-05	0.0559209
		A12	A12:39638851	3.14898e-05	0.0564178
		A12	A12:40060536	3.26994e-05	0.0561911
		A12	A12:42022637	3.09654e-05	0.0565188
		A12	A12:43637600	2.98441e-05	0.0567405
		A12	A12:43675174	3.91924e-06	0.0689232
		A12	A12:61663857	3.65263e-05	0.0555255
		A12	A12:65542690	1.32268e-06	0.0754151
		A12	A12:105109770	2.72842e-05	0.0572797
		A12	A12:105114446	3.44933e-05	0.0558699
		A12	A12:105114479	1.86908e-05	0.0595532
		A12	A12:105133304	3.52196e-05	0.0557446
		A12	A12:105139599	1.35003e-05	0.0615072
		A12	A12:105140452	1.97029e-05	0.0592363
		A12	A12:105141537	8.21547e-06	0.0644881
		A12	A12:105142360	1.43499e-05	0.0611407
		A12	A12:105143051	2.76601e-05	0.0571974
		A12	A12:105146946	3.78171e-06	0.0691371
		A12	A12:105159804	3.30829e-05	0.056121
		A12	A12:105163968	2.05946e-05	0.0589704
		A12	A12:105169158	9.05977e-06	0.0639012
		A12	A12:105169944	3.0502e-06	0.0704234
		A12	A12:105171393	9.57656e-06	0.0635684
		A12	A12:105180186	8.06221e-06	0.064601
		A12	A12:105180287	1.24565e-05	0.0619903
		A12	A12:105183350	1.78415e-05	0.0598326
		A12	A12:105192533	2.19594e-05	0.0585847
		A12	A12:105193381	8.35661e-06	0.0643859
		A12	A12:105201791	1.78133e-05	0.0598421
		A12	A12:105202823	4.93204e-06	0.0675467
		A12	A12:105203230	2.54626e-05	0.0576951
		A12	A12:105204384	1.66492e-05	0.0602481
		A12	A12:105204445	3.22182e-06	0.0700959
		A12	A12:105204466	1.98016e-06	0.0730061
		A12	A12:105205963	3.01728e-05	0.0566747
		A12	A12:105233480	1.07675e-05	0.062865
		A12	A12:105235063	2.25944e-05	0.0584134
		A12	A12:105251491	2.41996e-06	0.0718075
		A12	A12:105312117	3.19371e-05	0.0563329
		D13	D13:60741776	8.39032e-07	0.0781285
		D13	D13:63308851	3.18761e-05	0.0563445
		D13	D13:63312103	2.78876e-05	0.0571482
