# Supplementary material for: Genome-wide association study identifies key loci and candidate genes for seed vigor in upland cotton (Gossypium hirsutum L.)
Source: Front Plant Sci. 2026 Jun 1;17:1804577. doi: 10.3389/fpls.2026.1804577 (PMC13265474; doi:10.3389/fpls.2026.1804577)
Supplement: Supplementary Table S1 — Collection of cotton varieties and their geographical origins. [file SupplementaryFile1.zip › Table S5.xlsx]

## Sheet: Sheet1
Table S5: Significant SNP Loci for the Germination Potential (GP)
Trait	Env	chr	rs	p_wald	pve	Previously reported SNP/QTL/locus	Reported trait	Reference
GP	23YPH	A02	A02:104534886	3.22e-05	0.0699566
		A09	A09:47545163	1.33e-05	0.0765353	A09:68240653/qGR-A09-1 (rsA09_7962794; 7,962,794)	GRA/VI/GR	Li et al., 2023[16]
		D05	D05:4867654	3e-05	0.0704829
		D05	D05:4875896	3.74e-06	0.0858657
		D05	D05:4900473	1.46e-05	0.0758022
		D05	D05:5085004	2.88e-05	0.0707883
		D05	D05:5086095	3.33e-05	0.0697049
		D05	D05:5086117	2.64e-05	0.0714202
		D07	D07:48772376	1.89e-05	0.0739127
		D07	D07:48786031	2.69e-05	0.0712836
		D07	D07:48799598	2.45e-05	0.0719914
		D07	D07:48804890	2.55e-05	0.0716872
		D07	D07:48825666	8.03e-06	0.0802436
		D07	D07:48826004	1.91e-05	0.0738364
		D07	D07:48830451	1.33e-05	0.0765197
		D07	D07:48835695	2.63e-05	0.0714586
		D07	D07:48840232	2.51e-05	0.0718081
		D07	D07:48858872	1.37e-05	0.0762704
		D07	D07:48861630	2.95e-05	0.0706124
		D12	D12:57713483	1.22e-06	0.0941145
		D12	D12:57723329	4.58e-06	0.0843851
		D12	D12:57729774	5.74e-06	0.0827185
		D12	D12:57732350	9.81e-06	0.0787607
		D12	D12:57743281	6.34e-06	0.0819817
		D12	D12:57746213	4.15e-06	0.0851066
		D12	D12:57749514	3.37e-05	0.0696188
		D12	D12:57750344	1.92e-06	0.0907931
		D12	D12:57751152	6.41e-06	0.0819012
		D12	D12:57752398	9.06e-06	0.0793467
		D12	D12:57752504	3.63e-06	0.086094
		D12	D12:57752553	6.88e-06	0.0813762
		D12	D12:57753216	2.14e-05	0.0729773
		D12	D12:57754085	6.22e-06	0.082127
		D12	D12:57759723	7.82e-06	0.0804362
		D12	D12:57760736	4.79e-06	0.0840578
		D12	D12:57767488	1.3e-05	0.0766684
		D12	D12:57769140	7.3e-06	0.0809445
		D12	D12:57771070	3.53e-06	0.0863051
		D12	D12:57771176	6.6e-06	0.0816826
		D12	D12:57772286	1.79e-05	0.0743129
		D12	D12:57773250	2.94e-05	0.0706263
		D12	D12:57773299	9.84e-06	0.0787381
		D12	D12:57775716	9.14e-06	0.0792865
		D12	D12:57776109	8.48e-06	0.0798369
		D12	D12:57776381	3.3e-05	0.0697852
		D12	D12:57778211	3.64e-06	0.0860777
		D12	D12:57778230	3.64e-06	0.0860777
		D12	D12:57782633	4.81e-06	0.0840183
		D12	D12:57782720	4.91e-06	0.0838636
		D12	D12:57785938	5.71e-06	0.0827611
		D12	D12:57786141	2.59e-06	0.0885655
		D12	D12:57788476	4.91e-06	0.083876
		D12	D12:57791957	2.26e-06	0.0895885
		D12	D12:57792259	4.87e-06	0.0839283
		D12	D12:57807776	3.14e-06	0.0871602
		D12	D12:57819684	2.25e-05	0.0726198
		D12	D12:57825737	2.04e-05	0.0733403
		D12	D12:57825799	2.59e-05	0.071562
		D12	D12:57839640	1.4e-05	0.0761552
		D12	D12:57839753	2.8e-05	0.0709975
		D12	D12:57851752	2.63e-05	0.0714636
		D12	D12:57853063	2.92e-05	0.0706702
		D12	D12:57854997	2.4e-05	0.0721419
		D12	D12:57890464	2.63e-05	0.0714501
		D12	D12:57894907	3.36e-05	0.0696376
		D12	D12:57895511	1.78e-05	0.074336
		D12	D12:57935743	3.41e-05	0.0695336
		D12	D12:57939971	2.08e-05	0.0731891
		D12	D12:57940035	3.65e-05	0.0690211
		D12	D12:57941338	3.48e-05	0.0693712
		D12	D12:57941524	2.61e-05	0.0715103
		D12	D12:57942126	2.27e-05	0.0725608
		D12	D12:57942970	3.43e-05	0.0694865
		D12	D12:57953785	3.01e-05	0.0704552
		D12	D12:57964453	2.92e-05	0.0706788
		D12	D12:57975950	1.2e-05	0.0772515
		D12	D12:57986562	2.65e-05	0.0713962
		D12	D12:57987269	1.2e-05	0.0772513
		D12	D12:58045537	6.87e-06	0.0813898
		D13	D13:5100227	2.84e-05	0.0708851	D13 multiple-trait locus reported on same chromosome	GRA/GI	Si et al., 2022[15]
	23WS	A02	A02:103850477	3.31965e-05	0.0670163
		A13	A13:13266280	3.45021e-05	0.0667408
		D02	D02:52542736	2.8045e-05	0.0682206
		D09	D09:47010805	1.68074e-05	0.0718735
		D09	D09:47038013	5.63149e-06	0.0796547
		D09	D09:47039805	1.68916e-05	0.0718379
		D09	D09:47039838	1.08449e-05	0.0749949
		D09	D09:47043279	3.11005e-05	0.0674822
		D09	D09:47045004	7.19645e-06	0.0779124
		D09	D09:47050929	3.08064e-05	0.06755
		D09	D09:47052016	3.63471e-05	0.0663686
		D09	D09:47055460	1.89887e-05	0.0710034
		D09	D09:47331285	1.71631e-05	0.0717242
		D09	D09:47331655	9.08851e-06	0.0762523
	23LHD	A03	A03:101305618	3.1298e-05	0.0696035
		A04	A04:64237649	2.62112e-06	0.0877851
		A10	A10:109120427	2.36756e-05	0.0716578
		A10	A10:109122284	2.80693e-05	0.0704051
		A13	A13:44530742	1.81228e-05	0.0736234
		A13	A13:52978653	1.89412e-05	0.0732986
		A13	A13:61307310	3.59381e-05	0.0685855
		A13	A13:61571592	3.30901e-05	0.0691936
		A13	A13:94076651	1.80008e-06	0.0905237
		D04	D04:42296490	7.56623e-06	0.0800342
	24YPH	A01	A01:11477855	1.53694e-05	0.0769928
		A01	A01:11478748	3.27411e-05	0.0712757
		A01	A01:11481221	2.88406e-05	0.0722356
		A01	A01:11486087	1.51453e-05	0.0771037
		A01	A01:11507765	2.47082e-05	0.0734055
		A01	A01:11510087	3.65552e-05	0.0704416
		A01	A01:11523749	2.17943e-05	0.0743542
		A01	A01:11526192	3.60938e-05	0.0705377
		A01	A01:11529139	3.36825e-05	0.0710611
		A01	A01:11529605	2.59003e-05	0.073049
		A01	A01:11529811	2.98172e-05	0.0719836
		A01	A01:11530532	2.69527e-05	0.0727478
		A01	A01:11544841	2.47338e-05	0.0733975
		A01	A01:11544879	2.99227e-05	0.0719569
		A01	A01:11548982	1.7408e-05	0.0760523
		A01	A01:11558697	3.66948e-05	0.0704127
		A01	A01:11573001	3.50931e-05	0.0707506
		A03	A03:105482812	4.92044e-07	0.102781
		A09	A09:47545163	5.98934e-06	0.084095
		A10	A10:77366252	3.4667e-05	0.0708431
		A10	A10:78848363	1.77627e-05	0.0758999
		A10	A10:78850034	2.42318e-05	0.0735526
		A10	A10:78851503	3.59304e-05	0.0705721
		A10	A10:78855526	1.67683e-05	0.0763351
		A10	A10:78855529	1.67683e-05	0.0763351
		A10	A10:78855549	1.67683e-05	0.0763351
		A10	A10:78858971	2.20409e-05	0.0742691
		A10	A10:78859013	2.93308e-05	0.0721081
		A10	A10:78861214	3.61805e-05	0.0705195
		A10	A10:78861253	3.44363e-05	0.0708936
		A10	A10:78861285	3.33563e-05	0.0711348
		A10	A10:78906224	2.37607e-05	0.0737011
		A10	A10:78908557	3.02454e-05	0.0718758
		A10	A10:78909821	3.5756e-05	0.0706089
		A10	A10:78909860	2.65425e-05	0.0728638
		A10	A10:78911362	3.30326e-05	0.0712086
		A10	A10:78919269	1.7368e-05	0.0760696
		A10	A10:78923609	2.22423e-05	0.0742004
		A10	A10:78946111	2.39307e-05	0.0736472
		A10	A10:78946160	1.86713e-05	0.075523
		A10	A10:78946239	1.76623e-05	0.0759427
		A10	A10:78946770	2.08453e-05	0.0746907
		A10	A10:78946943	1.99378e-05	0.075027
		A10	A10:78947793	9.3563e-06	0.0807367
		A10	A10:78948646	2.22462e-05	0.0741991
		A10	A10:78950200	2.21369e-05	0.0742363
		A10	A10:78950363	2.45262e-05	0.0734613
		A10	A10:78950723	1.81445e-05	0.0757392
		A10	A10:78950952	2.25195e-05	0.0741068
		A10	A10:78951202	1.019e-05	0.0800933
		A10	A10:78951270	1.96148e-05	0.0751506
		A10	A10:78951479	2.28952e-05	0.0739817
		A10	A10:78951739	2.4997e-05	0.0733176
		A10	A10:78951752	2.49648e-05	0.0733273
		A10	A10:78952190	2.68322e-05	0.0727817
		A10	A10:78953305	2.11922e-05	0.0745659
		A10	A10:78953317	2.2252e-05	0.0741971
		A10	A10:78953828	2.85573e-05	0.0723103
		A10	A10:78953911	2.80032e-05	0.0724585
		A10	A10:78955577	1.00776e-05	0.0801769
		A10	A10:78955658	1.04017e-05	0.0799383
		A10	A10:78956255	2.25041e-05	0.0741119
		A10	A10:78957059	1.00251e-05	0.0802163
		A10	A10:78957886	2.25967e-05	0.0740809
		A10	A10:78958408	2.24766e-05	0.0741212
		A10	A10:78958432	2.40481e-05	0.0736103
		A10	A10:78958922	2.1229e-05	0.0745529
		A10	A10:78959129	2.12418e-05	0.0745482
		A10	A10:78959293	2.67424e-05	0.0728071
		A10	A10:78959963	1.7898e-05	0.0758426
		A10	A10:78960418	2.52184e-05	0.0732509
		A10	A10:78960495	2.48965e-05	0.073348
		A10	A10:78963800	1.47548e-05	0.0773009
		A10	A10:78964000	2.23966e-05	0.0741481
		A10	A10:78970434	1.53398e-05	0.0770074
		A10	A10:78971226	1.4756e-05	0.0773003
		A10	A10:78974078	1.93771e-05	0.0752427
		A10	A10:78975342	5.33375e-06	0.0849667
		A10	A10:78975776	2.23803e-05	0.0741536
		A10	A10:78975916	1.3042e-05	0.0782322
		A10	A10:78975930	1.92431e-05	0.0752951
		A10	A10:78976433	2.32283e-05	0.0738724
		A10	A10:78976538	1.97317e-05	0.0751057
		A10	A10:78981017	1.81081e-05	0.0757544
		A10	A10:78981085	2.41112e-05	0.0735904
		A10	A10:78981507	1.84713e-05	0.0756043
		A10	A10:78983724	2.37773e-05	0.0736959
		A10	A10:78986373	1.92504e-05	0.0752922
		A10	A10:78991910	2.43447e-05	0.0735175
		A10	A10:78993034	1.06907e-05	0.0797317
		A10	A10:78993067	1.26798e-05	0.0784447
		A10	A10:78993486	2.04925e-05	0.0748197
		A10	A10:78993527	2.47145e-05	0.0734035
		A10	A10:78993783	2.18632e-05	0.0743304
		A10	A10:78994035	2.31683e-05	0.073892
		A10	A10:78994796	8.72359e-06	0.0812642
		A10	A10:78996525	1.89018e-05	0.0754303
		A10	A10:78996995	2.49285e-05	0.0733383
		A10	A10:78997101	2.86867e-05	0.0722761
		A10	A10:78997121	2.58963e-05	0.0730502
		A10	A10:78997479	1.5041e-05	0.0771559
		A10	A10:78997654	2.3632e-05	0.0737422
		A10	A10:78997849	1.88066e-05	0.0754685
		A10	A10:78998143	2.45799e-05	0.0734448
		A10	A10:78998217	2.40535e-05	0.0736085
		A10	A10:78998288	2.42331e-05	0.0735522
		A10	A10:78998451	2.82796e-05	0.0723843
		A10	A10:78999312	2.5257e-05	0.0732393
		A10	A10:78999585	2.56022e-05	0.0731366
		A10	A10:78999869	1.00244e-05	0.0802168
		A10	A10:79001114	1.12528e-05	0.0793453
		A10	A10:79002894	2.92615e-05	0.072126
		A10	A10:79004330	2.15268e-05	0.0744475
		A10	A10:79016127	2.61782e-05	0.0729683
		A10	A10:79016436	2.0241e-05	0.074913
		A10	A10:79016466	2.17728e-05	0.0743617
		A10	A10:79016653	2.00482e-05	0.0749853
		A10	A10:79016712	2.40998e-05	0.0735939
		A10	A10:79017851	1.39593e-05	0.0777193
		A10	A10:79020038	2.56718e-05	0.0731161
		A10	A10:79020336	2.40747e-05	0.0736018
		A10	A10:79020400	1.18912e-05	0.0789291
		A10	A10:79021245	2.6903e-05	0.0727617
		A10	A10:79021316	2.79306e-05	0.0724782
		A10	A10:79023045	1.03745e-05	0.079958
		A10	A10:79023533	2.40631e-05	0.0736055
		A10	A10:79024154	2.23971e-05	0.0741479
		A10	A10:79024354	1.86007e-05	0.0755516
		A10	A10:79025953	3.50536e-05	0.0707591
		A10	A10:79026612	2.85774e-05	0.0723049
		A10	A10:79134207	1.82596e-05	0.0756915
		A10	A10:79308304	2.32571e-05	0.0738631
		A10	A10:79429568	8.30644e-06	0.0816334
		A10	A10:79479624	1.80165e-05	0.0757927
		A10	A10:80307180	2.22124e-05	0.0742105
		A10	A10:80410331	2.25195e-05	0.0741068
		A10	A10:80464446	6.90773e-06	0.0830217
		A10	A10:80732254	2.09911e-05	0.074638
		A10	A10:80825796	1.0505e-05	0.0798638
		A10	A10:80844835	1.63974e-05	0.076504
		A10	A10:81000760	2.23097e-05	0.0741775
		A10	A10:81090161	2.38656e-05	0.0736677
		A10	A10:81144696	2.50058e-05	0.0733149
		A10	A10:81160168	1.92446e-05	0.0752945
		A10	A10:81285822	2.78246e-05	0.0725069
		A10	A10:81467230	2.5717e-05	0.0731027
		A10	A10:82060399	2.50098e-05	0.0733137
		A10	A10:82328606	2.23603e-05	0.0741604
		A10	A10:82778635	2.56993e-05	0.073108
		A10	A10:82813187	2.09093e-05	0.0746675
		A10	A10:82962540	2.67565e-05	0.0728031
		A10	A10:83047306	1.40482e-05	0.0776713
		A10	A10:83047406	1.07852e-05	0.0796653
		A10	A10:83051940	1.21616e-05	0.0787595
		A10	A10:83053447	1.46774e-05	0.0773407
		A10	A10:83056058	1.43646e-05	0.0775032
		A10	A10:83056206	1.38362e-05	0.0777861
		A10	A10:83057258	1.4603e-05	0.077379
		A10	A10:83059538	1.09602e-05	0.079544
		A10	A10:83060602	1.16534e-05	0.0790814
		A10	A10:83063113	1.29556e-05	0.0782824
		A10	A10:83064062	1.40421e-05	0.0776747
		A10	A10:83069976	1.49446e-05	0.0772044
		A10	A10:83072840	1.19862e-05	0.0788691
		A10	A10:83073491	1.06855e-05	0.0797354
		A10	A10:83077034	1.56986e-05	0.0768329
		A10	A10:83077212	1.40748e-05	0.0776571
		A10	A10:83089392	1.52262e-05	0.0770635
		A10	A10:83089918	1.30846e-05	0.0782076
		A10	A10:83108386	1.50214e-05	0.0771658
		A10	A10:83108676	1.36409e-05	0.0778934
		A10	A10:83109696	1.36275e-05	0.0779009
		A10	A10:83110123	1.99978e-05	0.0750044
		A10	A10:83110683	1.17508e-05	0.0790186
		A10	A10:83111153	1.14937e-05	0.0791856
		A10	A10:83111883	1.05338e-05	0.0798431
		A10	A10:83112302	1.25321e-05	0.0785331
		A10	A10:83112372	1.16715e-05	0.0790697
		A10	A10:83112640	1.1295e-05	0.0793171
		A10	A10:83116013	1.3655e-05	0.0778856
		A10	A10:83117319	1.4452e-05	0.0774574
		A10	A10:83121480	1.3367e-05	0.0780465
		A10	A10:83135103	4.07356e-06	0.0869919
		A10	A10:83143334	1.54664e-05	0.0769454
		A10	A10:83144113	1.47351e-05	0.077311
		A10	A10:83197524	1.47662e-05	0.0772951
		A10	A10:83292822	1.2255e-05	0.0787018
		A10	A10:84207608	1.30846e-05	0.0782076
		A10	A10:84754702	3.29058e-05	0.0712377
		A10	A10:84783043	3.46941e-05	0.0708371
		A10	A10:85196471	2.66522e-05	0.0728326
		A10	A10:85647211	2.65413e-05	0.0728642
		A12	A12:90136866	2.61967e-05	0.0729629
		D05	D05:4875896	2.30727e-05	0.0739232
		D05	D05:4877255	1.65835e-05	0.0764187
		D05	D05:4877305	3.50646e-05	0.0707567
		D08	D08:53687803	2.24158e-06	0.0914709
		D08	D08:59086445	3.4071e-05	0.0709743
		D08	D08:63478805	3.72927e-05	0.0702903
		D11	D11:61347575	3.06792e-05	0.071768
		D11	D11:67548178	2.5142e-06	0.0906113
		D13	D13:5100227	2.21338e-05	0.0742373
	24WS	A02	A02:105287988	2.36667e-05	0.0731274
		A08	A08:93362098	2.08424e-05	0.0740805
		A08	A08:93553698	2.72138e-05	0.0720795
		A08	A08:93585557	7.13341e-06	0.0821051
		A09	A09:57444120	7.80672e-06	0.0814313
		D04	D04:3372587	2.27617e-05	0.0734198
		D04	D04:3373713	1.80218e-05	0.0751706
		D04	D04:43478256	3.20686e-05	0.0708472
		D05	D05:2758303	3.66042e-05	0.0698537
		D07	D07:18859008	3.14836e-05	0.0709854
	24KT	A03	A03:90865308	3.28845e-05	0.0638534
		A03	A03:95655732	3.32329e-05	0.0637817
		A03	A03:97881487	2.9134e-05	0.064678
		A03	A03:97883003	3.46045e-05	0.0635062
		A03	A03:97887896	2.39939e-05	0.0659992
		A03	A03:97889609	2.43971e-05	0.0658858
		A03	A03:97894236	2.49523e-05	0.0657327
		A03	A03:97894902	2.55331e-05	0.0655761
		A03	A03:97900519	2.56958e-05	0.0655328
		A06	A06:120549381	6.20328e-07	0.0907253
		A06	A06:120549421	8.3035e-06	0.0732102
		A09	A09:62503947	4.81031e-06	0.0769107
		A09	A09:64257073	2.28115e-05	0.0663431
		A13	A13:60060310	2.59247e-05	0.0654725
		A13	A13:88413326	5.20616e-06	0.0763751
		A13	A13:88415477	9.38811e-06	0.0723771
		A13	A13:88417107	2.31675e-05	0.0662377
		A13	A13:88420799	5.72806e-06	0.0757279
		A13	A13:88422005	8.0655e-06	0.0734075
		A13	A13:88422318	1.35927e-05	0.0698637
		A13	A13:88422473	7.52929e-06	0.0738742
		A13	A13:88423013	1.06342e-05	0.071531
		A13	A13:88424049	1.11907e-05	0.0711846
		A13	A13:88426619	2.29959e-05	0.0662883
		A13	A13:88426653	1.32334e-05	0.0700457
		D07	D07:13492599	3.07795e-05	0.0643039
		D09	D09:40440047	3.36117e-05	0.0637045
		D09	D09:40481371	2.08157e-05	0.0669661
		D09	D09:40500654	5.98949e-06	0.0754254
		D10	D10:3888698	1.64505e-05	0.0685666
		D12	D12:44369549	1.82447e-05	0.0678628
		D13	D13:59982797	1.06679e-05	0.0715095
		D13	D13:59983670	2.68616e-06	0.0808523
		D13	D13:59986298	1.92429e-05	0.0675005
		D13	D13:60002322	1.15019e-05	0.0709983
		D13	D13:60002487	7.12152e-06	0.0742518
		D13	D13:60002565	6.58233e-06	0.0747857
		D13	D13:60002878	4.02388e-06	0.0781193
		D13	D13:60004875	4.04774e-06	0.0780793
		D13	D13:60006492	3.36112e-05	0.0637045
		D13	D13:60007994	4.42404e-06	0.0774775
		D13	D13:60009648	1.22863e-05	0.0705502
		D13	D13:60010148	7.13076e-06	0.074243
		D13	D13:60010426	1.15243e-06	0.0865606
		D13	D13:60015516	1.26917e-05	0.0703297
		D13	D13:60020973	2.25946e-06	0.0820208
		D13	D13:60022715	4.75403e-06	0.0769904
		D13	D13:60026268	1.25546e-05	0.0704035
		D13	D13:60026703	1.24986e-05	0.0704338
		D13	D13:60027970	1.4853e-05	0.0692611
		D13	D13:60029376	4.35307e-06	0.077587
		D13	D13:60029799	8.78151e-06	0.0728305
		D13	D13:60033199	6.72742e-06	0.0746379
		D13	D13:60033231	6.21188e-06	0.0751783
		D13	D13:60033489	8.67559e-06	0.0729128
		D13	D13:60034414	8.95115e-06	0.0727006
		D13	D13:60034524	9.77663e-06	0.0721018
		D13	D13:60034541	1.51547e-05	0.0691243
		D13	D13:60036361	7.33083e-06	0.0740553
		D13	D13:60036584	8.28181e-06	0.0732279
		D13	D13:60036770	5.70454e-06	0.0757558
		D13	D13:60036815	1.36747e-05	0.0698228
		D13	D13:60039106	5.43135e-06	0.0760883
		D13	D13:60039201	7.10063e-06	0.0742717
		D13	D13:60039212	7.10063e-06	0.0742717
		D13	D13:60039705	8.19148e-06	0.0733024
		D13	D13:60039928	8.94822e-06	0.0727028
		D13	D13:60040046	3.26762e-06	0.0795277
		D13	D13:60040449	1.8106e-05	0.0679147
		D13	D13:60040593	4.32066e-06	0.0776377
		D13	D13:60041389	1.54062e-05	0.0690125
		D13	D13:60041694	3.88437e-06	0.0783581
		D13	D13:60041880	9.15262e-07	0.0881113
		D13	D13:60042117	1.31961e-05	0.0700649
		D13	D13:60045480	1.66112e-06	0.0840968
		D13	D13:60045682	6.57789e-06	0.0747903
		D13	D13:60045846	1.08362e-05	0.0714032
		D13	D13:60045973	3.06404e-05	0.0643347
		D13	D13:60046540	2.29023e-06	0.0819294
		D13	D13:60046579	9.34664e-06	0.0724071
		D13	D13:60052137	9.98295e-06	0.0719601
		D13	D13:60052562	1.86118e-05	0.0677273
		D13	D13:60052704	4.40833e-06	0.0775016
		D13	D13:60052726	5.33013e-06	0.0762157
		D13	D13:60053565	1.01383e-05	0.0718552
		D13	D13:60053980	6.3645e-06	0.0750138
		D13	D13:60053991	6.3645e-06	0.0750138
		D13	D13:60055446	3.27607e-06	0.0795102
		D13	D13:60111708	9.02206e-06	0.072647
		D13	D13:60111901	2.93579e-05	0.0646259
		D13	D13:60112168	3.34354e-05	0.0637402
		D13	D13:60115400	2.41401e-05	0.0659579
		D13	D13:60115609	7.10975e-06	0.074263
	24SP	D06	D06:9105141	2.94783e-05	0.075176
		D06	D06:9190180	9.4408e-06	0.0841288
		D06	D06:9207219	2.77501e-05	0.075652
		D06	D06:9207308	2.9983e-05	0.0750421
		D06	D06:9207427	1.93519e-05	0.0784898
		D06	D06:9223376	6.79969e-07	0.104634
		D06	D06:9243045	1.81929e-05	0.0789757
		D06	D06:9244285	2.48908e-05	0.0765085
		D06	D06:9250661	1.28677e-05	0.0816978
		D06	D06:9250730	4.27852e-06	0.0903264
		D06	D06:9263004	1.68471e-05	0.0795801
		D06	D06:9264689	1.66756e-05	0.0796605
		D06	D06:9267041	5.5226e-06	0.0883301
		D06	D06:9273732	9.7047e-06	0.0839126
	All-7Env	A01	A01:4529148	3.52004e-05	0.055387
		A01	A01:6367838	1.98622e-05	0.0588054
		A01	A01:6380696	1.86915e-05	0.0591682
		A01	A01:6383880	2.71694e-05	0.0569343
		A01	A01:6385768	2.2865e-05	0.0579646
		A01	A01:6390115	2.38892e-05	0.0577029
		A01	A01:6393002	2.24799e-05	0.0580661
		A01	A01:6432334	1.04211e-05	0.0626546
		A01	A01:6432450	3.63511e-05	0.0551948
		A01	A01:6433204	2.67458e-05	0.0570282
		A01	A01:6433426	2.59073e-05	0.0572185
		A01	A01:6435704	3.20035e-05	0.055956
		A01	A01:6441040	3.61738e-05	0.055224
		A08	A08:24133031	3.29478e-05	0.0557822
		A08	A08:36031253	4.54925e-07	0.0812482
		A08	A08:46103813	6.84101e-07	0.0788366
		A08	A08:46229692	1.67003e-05	0.0598407
		A12	A12:43675174	1.38154e-05	0.0609725
		A12	A12:65542690	1.31585e-05	0.0612632
		A12	A12:105204466	2.80588e-05	0.0567419
		A12	A12:105251491	2.06722e-05	0.0585667
		D08	D08:60736522	3.22851e-05	0.0559036
		D08	D08:60745993	3.29136e-05	0.0557884
		D10	D10:6714424	7.96861e-06	0.0642543
		D11	D11:18454259	3.03614e-05	0.0562707
		D13	D13:60461247	1.19107e-05	0.0618576
		D13	D13:60647748	2.43275e-05	0.0575943
		D13	D13:60741776	7.69723e-06	0.0644608
		D13	D13:63302242	7.56034e-06	0.0645677
		D13	D13:63308851	2.95558e-06	0.0701583
		D13	D13:63312103	3.11493e-06	0.0698461
