# Supplementary material for: Genome-wide association study identifies key loci and candidate genes for seed vigor in upland cotton (Gossypium hirsutum L.)
Source: Front Plant Sci. 2026 Jun 1;17:1804577. doi: 10.3389/fpls.2026.1804577 (PMC13265474; doi:10.3389/fpls.2026.1804577)
Supplement: Supplementary Table S1 — Collection of cotton varieties and their geographical origins. [file SupplementaryFile1.zip › Table S10.xlsx]

## Sheet: Sheet1
Table S10:Spatiotemporal expression profiles of 10 key candidate genes based on TM-1 (CRI) RNA‑seq data
Gene	TM1_root	TM1_stem	TM1_leaf	TM1_petal	TM1_anther	TM1_bract	TM1_filament	TM1_pistil	TM1_sepal	TM1_torus	TM1_0h	TM1_ck_1h	TM1_ck_3h	TM1_ck_6h	TM1_ck_12h	TM1_ck_24h	TM1_4C_1h	TM1_4C_3h	TM1_4C_6h	TM1_4C_12h	TM1_4C_24h	TM1_37C_1h	TM1_37C_3h	TM1_37C_6h	TM1_37C_12h	TM1_37C_24h	TM1_PEG_1h	TM1_PEG_3h	TM1_PEG_6h	TM1_PEG_12h	TM1_PEG_24h	TM1_NaCl_1h	TM1_NaCl_3h	TM1_NaCl_6h	TM1_NaCl_12h	TM1_NaCl_24h
Gh_D04G027200	63.8	66.7	28.6	12.4	19.6	16.4	16	19.4	10.4	29.3	38.6	31.1	30	32.7	21.4	16.5	52	30.7	24	19	13.5	7.23	34.8	26.1	11.1	19	36.7	16.8	21.7	14.6	39.9	27.3	22.7	23.5	12.8	37.8
Gh_D05G054900	13.2	24	36.7	0.664	1.76	1.4	0.155	2.47	1.66	2.11	408	264	84.1	149	16.4	11.5	387	206	229	129	24.6	6	257	41.5	5.04	19.5	253	88	69.8	27	485	157	155	159	23.1	524
Gh_D05G061300	13.2	24	36.7	0.664	1.76	1.4	0.155	2.47	1.66	2.11	408	264	84.1	149	16.4	11.5	387	206	229	129	24.6	6	257	41.5	5.04	19.5	253	88	69.8	27	485	157	155	159	23.1	524
Gh_D05G060800	1.24	0	0	0	0.0368	0	0	0	0	0.192	0	0	0	0.0351	0	0	0	0	0	0.00807	0	0	0	0	0	0	0	0	0	0	0	0	0	0	0	0
Gh_D05G065300	7.36	0.839	0.153	0.276	0.969	0.145	0.14	0.0911	0.409	0.217	0.0412	0.0372	0.296	0.0199	0.233	0	0.0447	0.072	0.0215	0.525	0.745	1.58	0.0638	0	0.266	0.0978	0.0552	0.045	0.635	0.223	0.0057	0	0.218	0.299	0.341	0.00194
Gh_D13G231700	3.23	10.2	5.29	112	151	47.1	260	16.4	23.1	2.4	6.3	7.13	12.7	6.2	5.69	7.42	10.5	8.22	6.79	19.3	16.7	14.7	11.5	13.7	10	5.65	15	13.1	12.9	5.02	10.7	3.39	18.4	8.69	7.71	18.1
Gh_D13G232500	0.705	0.844	0.212	0.694	1.16	2	1.49	0.481	0.278	0.386	1.52	0.901	1.69	0.917	0.999	1.88	1.22	0.917	1.17	0.871	0.631	0.947	1.01	1.02	0.927	1.54	1.01	0.742	1.27	2.4	1.3	1.55	1.02	1.71	2.04	1.48
Gh_A10G216900	24.1	56.6	102	59.4	52.7	58.3	44.2	107	70.2	88.3	35.7	23.4	35.9	48	31.5	28.6	19.9	40.8	29.4	25.2	24.6	22.1	52.4	57	59.3	68.9	43.4	26	44.7	22.5	28.3	49.2	43	41.9	22.1	28.5
Gh_D13G231900	12.6	25.6	2.11	132	49.8	5.97	86.8	7.45	35.1	24.1	5.92	4.78	7.54	7.69	4.89	9.17	3.9	4.69	3.87	4.31	3.03	2.28	7.51	7.89	6.09	10	7.59	4.69	8.64	8.73	4.59	5.1	9.26	7.21	9.05	4.58
Gh_D04G026600	28.6	1.3	0.0231	0	0.0704	0.395	0	0.219	0.0235	1.01	0	0.0285	0.0324	0	0	0.0475	0.057	0.0935	0	0	0	0.123	0.152	0.0178	0	0.0475	0	0	0.0166	0.0192	0.185	0.0588	0	0	0	0
