# Supplementary material for: Genome-wide association study identifies key loci and candidate genes for seed vigor in upland cotton (Gossypium hirsutum L.)
Source: Front Plant Sci. 2026 Jun 1;17:1804577. doi: 10.3389/fpls.2026.1804577 (PMC13265474; doi:10.3389/fpls.2026.1804577)
Supplement: Supplementary Table S1 — Collection of cotton varieties and their geographical origins. [file SupplementaryFile1.zip › Table S9.xlsx]

## Sheet: Sheet1
Table S9: Functional annotation of 166 non-synonymous mutations
Trait	Number	Gene ID	Annotation
VI	1	Gh_A08G110300	NA
	2	Gh_A08G110400	Encodes PAT2, a putative beta subunit of the adaptor protein complex 3 (AP-3), which can partially complement the corresponding yeast mutant. Mediates biogenesis and function of lytic vacuoles.
	3	Gh_A08G110600	AT1G73850 DNA ligase (DUF1666).
	4	Gh_D04G021500	AT5G04550 Type I restriction enzyme mjaXPR protein (DUF668).
	5	Gh_D04G023000	AT2G01050 Zinc ion binding protein / nucleic acid binding protein.
	6	Gh_D04G024100	AT3G63430 TON1 RECRUITING MOTIF 5; TRM5 Zinc finger CCCH domain-containing protein.
	7	Gh_D04G024200	Member of the Kunitz trypsin inhibitor (KTI) family, involved in plant defense against spider mites.
	8	Gh_D04G026300	AT2G02240 Other name: MEE66; MATERNAL EFFECT EMBRYO ARREST 66 F-box family protein.
	9	Gh_D04G026500	AT2G44870 Replication polyprotein 1ab.
	10	Gh_D04G026900	Encodes an IAA-amido synthase that conjugates Asp and other amino acids to auxin in vitro. Cell lines carrying an insertion in this gene show hypersensitivity to auxin.
	11	Gh_D04G027200	Member of the Actin gene family. Mutants are defective in germination and root growth. The mRNA is cell-to-cell mobile.
	12	Gh_D04G027400	NA
	13	Gh_D04G027600	AT1G49230 Arabidopsis TOXICOS EN LEVADURA 78; ATATL78; ATL78; PRU2 Plasma membrane-localized E3 ligase.
	14	Gh_D04G027700	AT1G49230 Arabidopsis TOXICOS EN LEVADURA 78; ATATL78; ATL78; PRU2 Plasma membrane-localized E3 ligase.
	15	Gh_D04G027800	AT1G49230 Arabidopsis TOXICOS EN LEVADURA 78; ATATL78; ATL78; PRU2 Plasma membrane-localized E3 ligase.
	16	Gh_D04G028000	AT1G49230 Arabidopsis TOXICOS EN LEVADURA 78; ATATL78; ATL78; PRU2 Plasma membrane-localized E3 ligase.
	17	Gh_D04G028400	Gh_D04G028400
	18	Gh_D04G022100	Encodes a plant-specific glucan phosphatase containing a non-catalytic carbohydrate-binding module and a dual-specificity protein phosphatase domain. SEX4 can dephosphorylate C6 and C3 glucosyl residues on native starch granules and related maltodextrin compounds in vitro.
	19	Gh_D04G023800	Encodes one of two isoforms of the 26S proteasome regulatory particle (RP) subunit RPN5. Works redundantly with its paralog RPN5a for many functions.
	20	Gh_D04G026100	Encodes a receptor-like cytoplasmic kinase localized to membranes in the tip region of pollen tubes, controlling micropylar pollen tube guidance in Arabidopsis.
	21	Gh_D04G026600	NA
	22	Gh_D04G026700	NA
	23	Gh_D04G027300	NA
	24	Gh_D04G028800	NA
	25	Gh_D13G231600	Encodes a pollen-specific plasma membrane-localized receptor-like kinase.
	26	Gh_D13G231700	Seven-helix transmembrane protein homologous to human adiponectin receptors and progesterone receptors.
	27	Gh_D13G231900	Encodes a protein with putative sucrose-phosphate synthase activity. When this gene was expressed in transgenic tobacco plants, a clear upward trend in SPS activity was observed.
	28	Gh_D13G232000	Encodes a root-secreted purple acid phosphatase precursor involved in scavenging extracellular phosphate.
	29	Gh_D13G232200	Encodes a type B monogalactosyldiacylglycerol (MGDG) synthase.
	30	Gh_D13G232500	Encodes a protein containing ankyrin and DHHC-CRD domains.
	31	Gh_D13G232600	Encodes one of 36 carboxylate clamp (CC)-tetratricopeptide repeat (TPR) proteins (Prasad 2010, Pubmed ID: 20856808) with potential to interact with Hsp90/Hsp70 as co-chaperones.
	32	Gh_D13G233200	Encodes a putative ribosomal protein S11 (RPS11-beta).
	33	Gh_D13G233500	AT5G35110 ABA-induced serine-rich suppressor 1; ASR1 ABA-induced serine-rich transcriptional repressor; redundantly regulates ABA responses with ASR2.
	34	Gh_D13G233600	AT5G35110 ABA-induced serine-rich suppressor 1; ASR1 ABA-induced serine-rich transcriptional repressor; redundantly regulates ABA responses with ASR2.
	35	Gh_D13G234000	Glycosyl hydrolase family 17 member.
	36	Gh_D13G234200	AT4G32600 C3H4-type zinc finger protein.
	37	Gh_D13G234300	AT4G32590 2Fe-2S class ferredoxin.
	38	Gh_D13G235000	NA
	39	Gh_D13G235200	NA
	40	Gh_D13G235400	NA
	41	Gh_D13G235500	NA
	42	Gh_D13G235600	NA
	43	Gh_D13G235700	NA
	44	Gh_D13G235800	NA
	45	Gh_D13G236000	NA
	46	Gh_D13G236200	Required for post-transcriptional gene silencing and natural virus resistance. SGS3 belongs to the Prime unknown Prime protein family.
	47	Gh_D13G236300	NA
	48	Gh_D13G236500	NA
	49	Gh_D13G236800	AT1G16350 Aldolase-type TIM barrel family protein.
	50	Gh_D13G237300	AT1G53645 MS85; Ribosomal protein MS85 Hydroxyproline-rich glycoprotein family protein.
	51	Gh_D13G237600	AT2G07180 PBL17; PBS1-LIKE 17 Protein kinase superfamily protein.
	52	Gh_D13G237800	Encodes a transmembrane protein with N-terminal similarity to sterol desaturase family and C-terminal encoding similarity to short-chain dehydrogenase/reductase family.
	53	Gh_D13G232100	Encodes a ubiquitin-specific protease.
	54	Gh_D13G232300	AT1G75400 RING/U-box superfamily protein.
	55	Gh_D13G232400	Encodes an H(+)-translocating (pyrophosphate-energized) inorganic pyrophosphatase (H(+)-PPase; EC 3.6.1.1) located in the vacuolar membrane.
	56	Gh_D13G232900	NA
	57	Gh_D13G233900	Polycomb-associated protein, part of a complex involved in histone deacetylation and heterochromatin silencing.
	58	Gh_D13G234400	AT4G32560 CCDC93 Potential retriever-interacting protein; essential for root and root hair growth.
	59	Gh_D13G236400	NA
	60	Gh_D13G236600	Encodes a member of the trxG protein family.
	61	Gh_D13G236900	Encodes a putative eukaryotic translation initiation factor. The mRNA is cell-to-cell mobile.
	62	Gh_D13G237400	NA
	63	Gh_D13G237700	Encodes a transmembrane protein with N-terminal similarity to sterol desaturase family and C-terminal encoding similarity to short-chain dehydrogenase/reductase family.
	64	Gh_D13G237900	NA
	65	Gh_D13G233100	AT5G25270 Ubiquitin-like superfamily protein.
	66	Gh_D13G237100	CHC protein involved in cell cycle progression (positive regulator).
GI	67	Gh_A09G067900	AT3G50170 Transmembrane protein, putative (DUF247).
	68	Gh_A10G211800	NA
	69	Gh_A10G212100	NA
	70	Gh_A10G212300	Belongs to a large family of seven-transmembrane domain proteins specific to plants, homolog of barley powdery mildew resistance locus o (MLO) protein. The Arabidopsis genome contains 15 genes encoding MLO proteins localized to the plasma membrane.
	71	Gh_A10G213300	NA
	72	Gh_A10G213500	Encodes an adenylate kinase localized in chloroplasts, involved in coordinating metabolism and growth.
	73	Gh_A10G214300	AT3G55070 LisH/CRA/RING-U-box domain-containing protein.
	74	Gh_A10G214600	AT5G22355 Cysteine/histidine-rich C1 domain family protein.
	75	Gh_A10G215200	AT5G22355 Cysteine/histidine-rich C1 domain family protein.
	76	Gh_A10G215300	AT5G22355 Cysteine/histidine-rich C1 domain family protein.
	77	Gh_A10G215700	AT5G26230 Encodes a member of the MAKR (Membrane-Associated Kinase Regulator) gene family.
	78	Gh_A10G216900	AT1G75270 Dehydroascorbate reductase 2; DHAR2 One of three functional dehydroascorbate reductases. Catalyzes glutathione (GSH)-dependent dehydroascorbate reduction. DHAR2 is a cytosolic enzyme.
	79	Gh_A10G217000	AT4G05230 Ubiquitin-like superfamily protein.
	80	Gh_A10G217100	Encodes a sulfate transporter, induced under sulfate limitation.
	81	Gh_A10G217300	AT4G02210 Myb/SANT-like DNA binding domain protein.
	82	Gh_A10G218700	NA
	83	Gh_A10G212000	ADCS encodes a protein with two functional domains.
	84	Gh_A10G212200	AT3G07950 RBL19; RHOMBOID-like protein 19 Rhomboid-like protein.
	85	Gh_A10G213400	Encodes a protein of unknown function involved in the organization of cortical microtubules.
	86	Gh_A10G215800	Encodes KCS19, a member of the 3-ketoacyl-CoA synthase family involved in VLCFA (very long chain fatty acid) biosynthesis.
	87	Gh_A10G216100	AT2G39420 MAGL8 alpha/beta-Hydrolases superfamily protein.
	88	Gh_A10G216800	AT2G39435 TON1 RECRUITING MOTIF 18; TRM18 Phosphatidylinositol N-acetylglucosaminyltransferase subunit P-like protein.
	89	Gh_A10G217600	Encodes a protein with beta-hexosaminidase activity.
	90	Gh_A10G213200	AT2G28550 RAP2.7; RELATED TO AP2.7; EARLY ACTIVATION TAGGED (EAT) 1; TOE1 AP2 family transcription factor.
	91	Gh_A10G215600	AT5G13560 Chromosome structure maintenance – protein.
	92	Gh_A10G213800	AT3G55020 Ypt/Rab-GAP domain of gyp1p superfamily protein.
GP	93	Gh_A09G067900	AT3G50170 Transmembrane protein, putative (DUF247).
	94	Gh_D05G054900	Encodes a protein with non-phosphorylating NADP-dependent glyceraldehyde-3-phosphate dehydrogenase activity. Activity was determined from leaf extracts; the enzyme has not been purified to confirm activity.
	95	Gh_D05G055000	Encodes a basic helix-loop-helix (bHLH) protein regulating root hair and sperm development. It is one of three Arabidopsis homologs of the Lotus japonicus ROOTHAIRLESS1 (LjRHL1) gene: At2g24260 (AtLRL1), At4g30980 (AtLRL2) and At5g58010 (AtLRL3).
	96	Gh_D05G055100	AT5G58005 Cytochrome c oxidase, Vib family protein subunit.
	97	Gh_D05G055500	AT2G24230 Leucine-rich repeat protein kinase family protein.
	98	Gh_D05G055600	AT2G24230 Leucine-rich repeat protein kinase family protein.
	99	Gh_D05G056500	Encodes a cyclic GMP-activated Ca2+-permeable cation channel in the guard cell plasma membrane.
	100	Gh_D05G056800	AT5G57970 DNA glycosylase superfamily protein.
	101	Gh_D05G056900	At5g48930 has been shown to encode hydroxycinnamoyl-CoA:shikimate/quinate hydroxycinnamoyltransferase (HCT), which both synthesizes and breaks down hydroxycinnamoyl esters (p-coumaroyl/caffeoyl shikimate and quinate) in the phenylpropanoid pathway. Affects flavonoid accumulation, which in turn inhibits auxin transport and reduces plant growth. The mRNA is cell-to-cell mobile.
	102	Gh_D05G057000	AT4G21065 Tetratricopeptide repeat (TPR)-like superfamily protein.
	103	Gh_D05G057400	Encodes phospholipase D alpha 1 (PLD α 1). Positively regulates ABA-mediated stomatal movement. PLD α 1 plays an important role in seed deterioration and aging in Arabidopsis. The mRNA is cell-to-cell mobile.
	104	Gh_D05G058000	NA
	105	Gh_D05G058800	AT2G25320 TC1B; TRAF CANDIDATE 1B Encodes a protein with four TRAF (Tumor necrosis factor Receptor Associated Factor) domains, localized to dots when expressed in ia(likely truncated/typo, possibly "in Arabidopsis").
	106	Gh_D05G059000	AT5G11130 Exostosin family protein.
	107	Gh_D05G059400	Encodes a protein with an N-terminal LisH (Lis1 homology) type 1 motif, a CTLH (C-terminal to LisH) domain, and a C-terminal encoding 12 WD (tryptophan-aspartate)-40 repeats. It is closely related to Topless (TPL), which mediates auxin-dependent transcriptional repression during embryogenesis.
	108	Gh_D05G059600	Encodes one of 36 carboxylate clamp (CC)-tetratricopeptide repeat (TPR) proteins (Prasad 2010, Pubmed ID: 20856808) with potential to interact with Hsp90/Hsp70 as co-chaperones.
	109	Gh_D05G059700	AT2G25270 Transmembrane protein.
	110	Gh_D05G060400	AT5G11000 Hypothetical protein (DUF868).
	111	Gh_D05G060600	AT5G10970 C2H2 and C2HC zinc finger superfamily protein.
	112	Gh_D05G060700	Encodes an Arabidopsis response regulator (ARR) that acts with other type-B ARRs in the cytokinin signal transduction pathway.
	113	Gh_D05G060800	Encodes an acyltransferase that can acylate modify brassinosteroids (BRs) and may regulate endogenous BR levels.
	114	Gh_D05G060900	NA
	115	Gh_D05G061200	Encodes an endoplasmic reticulum protein SDF2 (i.e., stromal cell-derived factor 2).
	116	Gh_D05G061300	NA
	117	Gh_D05G061400	NA
	118	Gh_D05G061800	AtCIPK member CBL-interacting protein kinase 25, SNF1-related protein kinase 3.25.
	119	Gh_D05G062100	Pathogen-induced transcription factor.
	120	Gh_D05G062800	NA
	121	Gh_D05G063400	Encodes a protein highly similar to members of the dynamin superfamily.
	122	Gh_D05G063900	AT5G10780 Endoplasmic reticulum membrane protein complex subunit-like protein.
	123	Gh_D05G064000	AT2G24800 Peroxidase superfamily protein.
	124	Gh_D05G064200	AT5G10770 Eukaryotic aspartyl protease family protein.
	125	Gh_D05G064300	AT5G10770 Eukaryotic aspartyl protease family protein.
	126	Gh_D05G064600	NA
	127	Gh_D05G064700	Encodes HopW1-1-interacting protein 2 (WIN2). Interacts with the syringe effector HopW1-1. WIN2 has protein phosphatase activity. Regulates plant defense against bacteria. Three WIN proteins have been identified (WIN1: AT1G80600; WIN2: AT4G31750; WIN3: AT5G13320).
	128	Gh_D05G064800	NA
	129	Gh_D05G064900	Flowering repressor in both long-day (LD) and short-day (SD), acting on expression of FT and FT-like genes and SUPPRESSOR OF OVEREXPRESSION OF CONSTANS 1 (SOC1).
	130	Gh_D05G065200	AT5G10730 NAD(P)-binding Rossmann-fold superfamily protein.
	131	Gh_D05G065400	AT5G10730 NAD(P)-binding Rossmann-fold superfamily protein.
	132	Gh_D05G066800	AT2G24540 AFR; FAR-RED RESPONSE ATTENUATED Galactose oxidase/Kelch repeat superfamily protein.
	133	Gh_D05G067200	AT2G24530 ADA1ESAGA complex member, SPT module subunit, interacts with HAG1.
	134	Gh_D05G067400	AT2G24520 AHA5; H(+)-ATPase 5; HA5 Plasma membrane H+-ATPase.
	135	Gh_D05G055300	NA
	136	Gh_D05G056400	Encodes a cyclic GMP-activated Ca2+-permeable cation channel in the guard cell plasma membrane.
	137	Gh_D05G057200	NA
	138	Gh_D05G058700	AT2G25320 TC1B; TRAF CANDIDATE 1B Encodes a protein with four TRAF (Tumor necrosis factor Receptor Associated Factor) domains.
	139	Gh_D05G062200	AT2G25050 Actin binding FH2 (formin 2) family protein.
	140	Gh_D05G063300	AT2G24820 AtTic55; TIC55-II; Translocon at the inner envelope membrane of chloroplasts 55-II; TIC55; Translocon at the inner envelope membrane of chloroplasts 55 Translocon at the inner envelope membrane of chloroplasts 55-II.
	141	Gh_D05G063600	AT2G24860 EDS1 -INTERACTING J PROTEIN 1.
	142	Gh_D05G064100	AT5G10770 Eukaryotic aspartyl protease family protein.
	143	Gh_D05G065300	Histidine kinase 5, Cytokinin-independent 2, Histidine kinase 5 Histidine kinase member.
	144	Gh_D05G068000	AT4G31390 ABC1-like kinase 1; ABC1-like kinase 1 associated with chlorophyll degradation and oxidative stress; ABC1K1; ACDO1; ATACDO1; PGR6; PROTON GRADIENT REGULATION6 Protein kinase superfamily protein.
	145	Gh_D05G068100	ROS1 repressor protein, Replication protein A2 Encodes a component of replication protein A. Component of transcriptional gene silencing, does not affect endogenous small RNA accumulation or DNA methylation. Localized to the nucleus. Involved in DNA repair. Physically interacts with ROS1.
	146	Gh_D13G043600	AT2G23360 (DUF239) gene; conserved Neprosin-like catalytic domain; may be involved in seed development
	147	Gh_D13G044000	NA
	148	Gh_D13G044400	NA
	149	Gh_D13G045500	NA
	150	Gh_D13G047000	AT3G19540 BDR4; BOUNDARIES DOMAIN4 glutamyl-tRNA(Gln) amidotransferase subunit A (DUF620).
	151	Gh_D13G047100	NA
	152	Gh_D13G047200	NA
	153	Gh_D13G047900	AT1G49890 Contains two QWRF domains; QWRF2 redundantly regulates cortical microtubule alignment with QWRF1, promoting floral organ growth and fertility.
	154	Gh_D13G048400	Encodes a vacuolar sorting receptor involved in vacuolar sorting in vegetative tissues and seeds. The mRNA is cell-to-cell mobile.
	155	Gh_D13G048500	AT4G38760 Juglone protein (DUF3414).
	156	Gh_D13G048600	AT4G38760 Juglone protein (DUF3414).
	157	Gh_D13G049400	Arabidopsis thaliana MAGNESIUM TRANSPORTER 4, Magnesium transporter 4 Transmembrane magnesium transporter. One of nine family members.
	158	Gh_D13G049500	AT1G03940 HXXXD-type acyltransferase family protein.
	159	Gh_D13G049900	NA
	160	Gh_D13G050000	AT1G23780 F-box family protein.
	161	Gh_D13G050200	AT3G62010 Metal ion binding protein.
	162	Gh_D13G050500	AT4G34320 Putative transmembrane protein (DUF677).
	163	Gh_D13G043700	ECERIFERUM 9, DRY2 SUPPRESSOR DEFECTIVE 1 Encodes a protein involved in cuticular wax biosynthesis.
	164	Gh_D13G046600	Encodes a protein similar to IAA-amido synthases. Cell lines carrying an insertion in this gene show hypersensitivity to auxin.
	165	Gh_D13G047300	AT1G49850 RHY1A; RING-H2 finger protein YA RING/U-box superfamily protein.
	166	Gh_D13G050300	Chloroplast biogenesis 6, 4-hydroxy-3-methylbut-2-enyl diphosphate reductase.
