# Supplementary material for: Genome-wide association study identifies key loci and candidate genes for seed vigor in upland cotton (Gossypium hirsutum L.)
Source: Front Plant Sci. 2026 Jun 1;17:1804577. doi: 10.3389/fpls.2026.1804577 (PMC13265474; doi:10.3389/fpls.2026.1804577)
Supplement: Supplementary Table S1 — Collection of cotton varieties and their geographical origins. [file SupplementaryFile1.zip › Table S7.xlsx]

## Sheet: Sheet1
Table S7:449 genes within eight merged intervals
Number	Gene ID	Merged interval (bp)
1	Gh_A09G067000	A09:47045162–48045163 21 genes
2	Gh_A09G067300
3	Gh_A09G067400
4	Gh_A09G067600
5	Gh_A09G067900
6	Gh_A09G068000
7	Gh_A09G068100
8	Gh_A09G068200
9	Gh_A09G068300
10	Gh_A09G068400
11	Gh_A09G068500
12	Gh_A09G068600
13	Gh_A09G068700
14	Gh_A09G068800
15	Gh_A09G068900
16	Gh_A09G066900
17	Gh_A09G067200
18	Gh_A09G067700
19	Gh_A09G067800
20	Gh_A09G067500
21	Gh_A09G067100
22	Gh_A10G211800	A10:108596217–109624660 73 genes
23	Gh_A10G211900
24	Gh_A10G212100
25	Gh_A10G212300
26	Gh_A10G212600
27	Gh_A10G212700
28	Gh_A10G212800
29	Gh_A10G212900
30	Gh_A10G213000
31	Gh_A10G213300
32	Gh_A10G213500
33	Gh_A10G213600
34	Gh_A10G213700
35	Gh_A10G213900
36	Gh_A10G214000
37	Gh_A10G214200
38	Gh_A10G214300
39	Gh_A10G214400
40	Gh_A10G214600
41	Gh_A10G214700
42	Gh_A10G214800
43	Gh_A10G214900
44	Gh_A10G215000
45	Gh_A10G215200
46	Gh_A10G215300
47	Gh_A10G215400
48	Gh_A10G215700
49	Gh_A10G215900
50	Gh_A10G216000
51	Gh_A10G216200
52	Gh_A10G216300
53	Gh_A10G216500
54	Gh_A10G216600
55	Gh_A10G216700
56	Gh_A10G216900
57	Gh_A10G217000
58	Gh_A10G217100
59	Gh_A10G217200
60	Gh_A10G217300
61	Gh_A10G217400
62	Gh_A10G217500
63	Gh_A10G217700
64	Gh_A10G217800
65	Gh_A10G217900
66	Gh_A10G218000
67	Gh_A10G218100
68	Gh_A10G218200
69	Gh_A10G218300
70	Gh_A10G218400
71	Gh_A10G218500
72	Gh_A10G218700
73	Gh_A10G218900
74	Gh_A10G219000
75	Gh_A10G212000
76	Gh_A10G212200
77	Gh_A10G212400
78	Gh_A10G212500
79	Gh_A10G213100
80	Gh_A10G213400
81	Gh_A10G214100
82	Gh_A10G214500
83	Gh_A10G215100
84	Gh_A10G215500
85	Gh_A10G215800
86	Gh_A10G216100
87	Gh_A10G216400
88	Gh_A10G216800
89	Gh_A10G217600
90	Gh_A10G218800
91	Gh_A10G213200
92	Gh_A10G215600
93	Gh_A10G218600
94	Gh_A10G213800
95	Gh_D05G054800	D05:4375895–5375896 135 genes
96	Gh_D05G054900
97	Gh_D05G055000
98	Gh_D05G055100
99	Gh_D05G055200
100	Gh_D05G055400
101	Gh_D05G055500
102	Gh_D05G055600
103	Gh_D05G055800
104	Gh_D05G055900
105	Gh_D05G056000
106	Gh_D05G056100
107	Gh_D05G056200
108	Gh_D05G056300
109	Gh_D05G056500
110	Gh_D05G056600
111	Gh_D05G056800
112	Gh_D05G056900
113	Gh_D05G057000
114	Gh_D05G057100
115	Gh_D05G057300
116	Gh_D05G057400
117	Gh_D05G057600
118	Gh_D05G057700
119	Gh_D05G057800
120	Gh_D05G057900
121	Gh_D05G058000
122	Gh_D05G058100
123	Gh_D05G058200
124	Gh_D05G058300
125	Gh_D05G058400
126	Gh_D05G058500
127	Gh_D05G058600
128	Gh_D05G058800
129	Gh_D05G058900
130	Gh_D05G059000
131	Gh_D05G059100
132	Gh_D05G059200
133	Gh_D05G059300
134	Gh_D05G059400
135	Gh_D05G059500
136	Gh_D05G059600
137	Gh_D05G059700
138	Gh_D05G059800
139	Gh_D05G059900
140	Gh_D05G060000
141	Gh_D05G060100
142	Gh_D05G060300
143	Gh_D05G060400
144	Gh_D05G060500
145	Gh_D05G060600
146	Gh_D05G060700
147	Gh_D05G060800
148	Gh_D05G060900
149	Gh_D05G061000
150	Gh_D05G061100
151	Gh_D05G061200
152	Gh_D05G061300
153	Gh_D05G061400
154	Gh_D05G061700
155	Gh_D05G061800
156	Gh_D05G061900
157	Gh_D05G062000
158	Gh_D05G062100
159	Gh_D05G062300
160	Gh_D05G062500
161	Gh_D05G062600
162	Gh_D05G062700
163	Gh_D05G062800
164	Gh_D05G062900
165	Gh_D05G063000
166	Gh_D05G063200
167	Gh_D05G063400
168	Gh_D05G063500
169	Gh_D05G063700
170	Gh_D05G063900
171	Gh_D05G064000
172	Gh_D05G064200
173	Gh_D05G064300
174	Gh_D05G064400
175	Gh_D05G064500
176	Gh_D05G064600
177	Gh_D05G064700
178	Gh_D05G064800
179	Gh_D05G064900
180	Gh_D05G065100
181	Gh_D05G065200
182	Gh_D05G065400
183	Gh_D05G065500
184	Gh_D05G065600
185	Gh_D05G065700
186	Gh_D05G065800
187	Gh_D05G066000
188	Gh_D05G066200
189	Gh_D05G066300
190	Gh_D05G066500
191	Gh_D05G066600
192	Gh_D05G066700
193	Gh_D05G066800
194	Gh_D05G066900
195	Gh_D05G067000
196	Gh_D05G067100
197	Gh_D05G067200
198	Gh_D05G067300
199	Gh_D05G067400
200	Gh_D05G067500
201	Gh_D05G067600
202	Gh_D05G067700
203	Gh_D05G067900
204	Gh_D05G054700
205	Gh_D05G055300
206	Gh_D05G056400
207	Gh_D05G056700
208	Gh_D05G057200
209	Gh_D05G057500
210	Gh_D05G058700
211	Gh_D05G060200
212	Gh_D05G061500
213	Gh_D05G061600
214	Gh_D05G062200
215	Gh_D05G062400
216	Gh_D05G063100
217	Gh_D05G063300
218	Gh_D05G063600
219	Gh_D05G063800
220	Gh_D05G064100
221	Gh_D05G065000
222	Gh_D05G065300
223	Gh_D05G065900
224	Gh_D05G066400
225	Gh_D05G067800
226	Gh_D05G068000
227	Gh_D05G055700
228	Gh_D05G068100
229	Gh_D05G066100
230	Gh_D13G043600	D13:4600226–5600227 70 genes
231	Gh_D13G043800
232	Gh_D13G043900
233	Gh_D13G044000
234	Gh_D13G044100
235	Gh_D13G044200
236	Gh_D13G044300
237	Gh_D13G044400
238	Gh_D13G044500
239	Gh_D13G044600
240	Gh_D13G044700
241	Gh_D13G044800
242	Gh_D13G044900
243	Gh_D13G045100
244	Gh_D13G045200
245	Gh_D13G045300
246	Gh_D13G045400
247	Gh_D13G045500
248	Gh_D13G045600
249	Gh_D13G045700
250	Gh_D13G045800
251	Gh_D13G045900
252	Gh_D13G046000
253	Gh_D13G046100
254	Gh_D13G046200
255	Gh_D13G046300
256	Gh_D13G046400
257	Gh_D13G046500
258	Gh_D13G046700
259	Gh_D13G046800
260	Gh_D13G047000
261	Gh_D13G047100
262	Gh_D13G047200
263	Gh_D13G047400
264	Gh_D13G047500
265	Gh_D13G047600
266	Gh_D13G047800
267	Gh_D13G047900
268	Gh_D13G048000
269	Gh_D13G048200
270	Gh_D13G048300
271	Gh_D13G048400
272	Gh_D13G048500
273	Gh_D13G048600
274	Gh_D13G048700
275	Gh_D13G048800
276	Gh_D13G048900
277	Gh_D13G049000
278	Gh_D13G049100
279	Gh_D13G049200
280	Gh_D13G049300
281	Gh_D13G049400
282	Gh_D13G049500
283	Gh_D13G049600
284	Gh_D13G049700
285	Gh_D13G049800
286	Gh_D13G049900
287	Gh_D13G050000
288	Gh_D13G050100
289	Gh_D13G050200
290	Gh_D13G050400
291	Gh_D13G050500
292	Gh_D13G043700
293	Gh_D13G045000
294	Gh_D13G046600
295	Gh_D13G047300
296	Gh_D13G047700
297	Gh_D13G048100
298	Gh_D13G050300
299	Gh_D13G046900
300	Gh_A02G153300	A02:90569896–91569897 3 genes
301	Gh_A02G153400
302	Gh_A02G153500
303	Gh_A08G110300	A08:56355258–57355259 4 genes
304	Gh_A08G110400
305	Gh_A08G110500
306	Gh_A08G110600
307	Gh_D04G021400	D04:2872586–3874750 76 genes
308	Gh_D04G021500
309	Gh_D04G021600
310	Gh_D04G021700
311	Gh_D04G021800
312	Gh_D04G021900
313	Gh_D04G022000
314	Gh_D04G022200
315	Gh_D04G022300
316	Gh_D04G022500
317	Gh_D04G022600
318	Gh_D04G022700
319	Gh_D04G023000
320	Gh_D04G023100
321	Gh_D04G023400
322	Gh_D04G023600
323	Gh_D04G023700
324	Gh_D04G023900
325	Gh_D04G024000
326	Gh_D04G024100
327	Gh_D04G024200
328	Gh_D04G024300
329	Gh_D04G024400
330	Gh_D04G024500
331	Gh_D04G024600
332	Gh_D04G024700
333	Gh_D04G024900
334	Gh_D04G025000
335	Gh_D04G025100
336	Gh_D04G025200
337	Gh_D04G025500
338	Gh_D04G025600
339	Gh_D04G025700
340	Gh_D04G025800
341	Gh_D04G026000
342	Gh_D04G026200
343	Gh_D04G026300
344	Gh_D04G026400
345	Gh_D04G026500
346	Gh_D04G026800
347	Gh_D04G026900
348	Gh_D04G027200
349	Gh_D04G027400
350	Gh_D04G027600
351	Gh_D04G027700
352	Gh_D04G027800
353	Gh_D04G027900
354	Gh_D04G028000
355	Gh_D04G028100
356	Gh_D04G028200
357	Gh_D04G028300
358	Gh_D04G028400
359	Gh_D04G028500
360	Gh_D04G028700
361	Gh_D04G022100
362	Gh_D04G022400
363	Gh_D04G022900
364	Gh_D04G023200
365	Gh_D04G023500
366	Gh_D04G023800
367	Gh_D04G024800
368	Gh_D04G025300
369	Gh_D04G025400
370	Gh_D04G025900
371	Gh_D04G026100
372	Gh_D04G026600
373	Gh_D04G026700
374	Gh_D04G027000
375	Gh_D04G027100
376	Gh_D04G027300
377	Gh_D04G027500
378	Gh_D04G028600
379	Gh_D04G028800
380	Gh_D04G021300
381	Gh_D04G023300
382	Gh_D04G022800
383	Gh_D13G231600	D13:60241775–61241776 67 genes
384	Gh_D13G231700
385	Gh_D13G231800
386	Gh_D13G231900
387	Gh_D13G232000
388	Gh_D13G232200
389	Gh_D13G232500
390	Gh_D13G232600
391	Gh_D13G232800
392	Gh_D13G233000
393	Gh_D13G233200
394	Gh_D13G233300
395	Gh_D13G233400
396	Gh_D13G233500
397	Gh_D13G233600
398	Gh_D13G233800
399	Gh_D13G234000
400	Gh_D13G234200
401	Gh_D13G234300
402	Gh_D13G234500
403	Gh_D13G234700
404	Gh_D13G234800
405	Gh_D13G234900
406	Gh_D13G235000
407	Gh_D13G235100
408	Gh_D13G235200
409	Gh_D13G235300
410	Gh_D13G235400
411	Gh_D13G235500
412	Gh_D13G235600
413	Gh_D13G235700
414	Gh_D13G235800
415	Gh_D13G236000
416	Gh_D13G236100
417	Gh_D13G236200
418	Gh_D13G236300
419	Gh_D13G236500
420	Gh_D13G236700
421	Gh_D13G236800
422	Gh_D13G237000
423	Gh_D13G237200
424	Gh_D13G237300
425	Gh_D13G237600
426	Gh_D13G237800
427	Gh_D13G238000
428	Gh_D13G238100
429	Gh_D13G238200
430	Gh_D13G232100
431	Gh_D13G232300
432	Gh_D13G232400
433	Gh_D13G232700
434	Gh_D13G232900
435	Gh_D13G233700
436	Gh_D13G233900
437	Gh_D13G234100
438	Gh_D13G234400
439	Gh_D13G235900
440	Gh_D13G236400
441	Gh_D13G236600
442	Gh_D13G236900
443	Gh_D13G237400
444	Gh_D13G237500
445	Gh_D13G237700
446	Gh_D13G237900
447	Gh_D13G233100
448	Gh_D13G234600
449	Gh_D13G237100
