# Supplementary material for: Genome-wide association study identifies key loci and candidate genes for seed vigor in upland cotton (Gossypium hirsutum L.)
Source: Front Plant Sci. 2026 Jun 1;17:1804577. doi: 10.3389/fpls.2026.1804577 (PMC13265474; doi:10.3389/fpls.2026.1804577)
Supplement: Supplementary Table S1 — Collection of cotton varieties and their geographical origins. [file SupplementaryFile1.zip › Table S2.xlsx]

## Sheet: Sheet1
Table S2: Descriptive statistics of germination-related traits across seven environments.
Trait	Env	Min	Max	Mean	SD	skew	kurtosis	CV（％)
GP(％) Germination Potential	23YPH	0	95	30.66	18.96	0.63	-0.1	61.82
	23WS	0	100	56.17	25.75	-0.16	-0.98	45.83
	23LHD	0	85	31.87	18.3	0.51	-0.13	57.44
	24YPH	0	100	31.6	0.23	0.81	0	72.31
	24WS	0	90	29.96	0.18	0.68	-0.04	61.58
	24KT	0	95	46.02	20.63	0.1	-0.79	44.83
	24SP	0	100	42.35	24.83	0.35	-0.78	58.6
GR(％) Germination Rate	23YPH	0	100	57.87	23.12	-0.17	-0.64	39.95
	23WS	0	100	75.5	22.8	-0.91	-0.04	30.21
	23LHD	0	100	48.2	21.12	0	-0.59	43.82
	24YPH	5	100	59.73	0.25	-0.26	-0.9	41.11
	24WS	5	100	54.58	18.91	-0.02	-0.53	34.56
	24KT	5	100	72.49	18.39	-0.48	-0.18	25.37
	24SP	0	100	64.99	25.4	-0.52	-0.83	39.08
GI Germination Index	23YPH	0	37.07	11.71	6	0.64	0.73	51.23
	23WS	0.31	50.11	20.14	9.2	0.3	-0.08	45.83
	23LHD	0	30.54	11.81	6.34	0.45	-0.28	53.68
	24YPH	0.14	40.86	12.18	7.37	0.77	0.45	60.52
	24WS	0.76	33.91	12.43	6.44	0.76	0.3	51.84
	24KT	1.59	42.74	18.91	7.59	0.19	-0.57	40.12
	24SP	0.51	42.17	16.05	8.75	0.44	-0.35	54.52
VI Viability Index	23YPH	0	52.32	16.79	9.27	0.77	0.65	55.21
	23WS	0.64	118.83	38.92	19.59	0.72	0.92	50.33
	23LHD	0	72.84	23.06	14.12	0.66	0.12	61.23
	24YPH	0.12	59.64	16.39	12.04	1.07	0.84	73.44
	24WS	0.74	60.01	17.72	11.92	1.06	0.67	67.3
	24KT	1.87	79.72	28.49	13	0.53	0.13	45.62
	24SP	0	94.82	30.4	18.85	0.63	-0.06	62.02
RL（cm） Root Length	23YPH	2.42	10.66	5.25	1.33	0.69	0.66	25.29
	23WS	1.6	10.75	5.36	1.53	0.07	0.22	28.58
	23LHD	2.18	9.2	4.97	1.09	0.35	0.57	21.93
	24YPH	0.62	8.08	4	1.54	0.16	-0.64	38.4
	24WS	0.76	14.5	4.07	1.92	0.71	0.61	47.24
	24KT	0.8	13.96	5.23	2.14	0.36	0.07	40.99
	24SP	1.78	11.68	5.61	1.87	0.52	-0.23	33.38
OL(cm) Shoot Length	23YPH	1.3	5.16	3.07	0.72	0.07	-0.45	23.59
	23WS	1.18	5.57	3.25	0.74	-0.07	0.21	22.89
	23LHD	1.86	5.26	3.39	0.52	-0.14	0.24	15.29
	24YPH	0.28	4.66	1.92	0.99	0.59	-0.51	51.41
	24WS	0.42	5.98	2.36	1.17	0.54	-0.43	49.62
	24KT	0.48	7.88	2.89	1.23	0.56	0.04	42.45
	24SP	1.46	8.56	4.18	1.15	0.24	0.4	27.54
SW（g） Fresh Weight	23YPH	0.8	2.4	1.45	0.31	0.24	-1.03	21
	23WS	0.96	3.12	1.93	0.38	0.31	0.07	19.48
	23LHD	0.61	3.11	1.88	0.5	-0.22	0	26.51
	24YPH	0.5	2.66	1.3	0.39	0.39	-0.08	30.02
	24WS	0.62	2.65	1.39	0.43	0.38	-0.36	30.81
	24KT	0.71	2.58	1.51	0.32	0.49	0.07	21.22
	24SP	0.25	3.13	1.82	0.4	-0.06	0.69	22.02
DW（g） Dry Weight	23YPH	0.14	0.36	0.25	0.03	0.09	0.38	13.13
	23WS	0.15	0.38	0.24	0.04	0.33	-0.16	17.55
	23LHD	0.1	0.38	0.26	0.06	-0.51	0.1	21.85
	24YPH	0.11	0.38	0.25	0.04	0.44	0.26	17.62
	24WS	0.1	0.35	0.22	0.05	0.01	-0.26	23.88
	24KT	0.1	0.36	0.23	0.05	0.12	0.22	20.59
	24SP	0.05	0.46	0.26	0.07	0.24	-0.29	26.64
