# Supplementary material for: Genome-wide association study identifies key loci and candidate genes for seed vigor in upland cotton (Gossypium hirsutum L.)
Source: Front Plant Sci. 2026 Jun 1;17:1804577. doi: 10.3389/fpls.2026.1804577 (PMC13265474; doi:10.3389/fpls.2026.1804577)
Supplement: Supplementary Table S1 — Collection of cotton varieties and their geographical origins. [file SupplementaryFile1.zip › Table S4.xlsx]

## Sheet: Sheet1
Table S4: Significant SNP Loci for the Germination Index (GI)
Trait	Env	chr	rs	p_wald	pve	Previously reported SNP/QTL/locus	Reported trait	Reference
GI	23YPH	A08	A08:65748899	2.56621e-05	0.07164
		A09	A09:47545163	2.50728e-06	0.0888154	A09:68240653/qGR-A09-1 (rsA09_7962794; 7,962,794)	GRA/VI/GR	Si et al., 2022 [15] /Li et al., 2023[16]
		A09	A09:61227214	2.72123e-05	0.0712049
		A09	A09:61228489	6.3218e-06	0.0820051
		D01	D01:62593103	2.15731e-05	0.0729268
		D07	D07:18212877	3.26388e-05	0.0698558
		D07	D07:18215451	1.89392e-05	0.0738918
		D07	D07:18225039	3.68528e-05	0.0689546
		D07	D07:18237200	5.57193e-06	0.0829365
		D07	D07:18241057	3.15973e-05	0.0700965
		D07	D07:18241178	1.45791e-05	0.0758294
		D07	D07:18257857	3.55203e-05	0.0692279
		D07	D07:18262462	1.82983e-05	0.0741468
		D07	D07:18275445	3.45462e-05	0.0694343
		D07	D07:18275889	2.32243e-05	0.0723801
		D07	D07:18421806	3.36278e-05	0.0696343
		D07	D07:18433805	3.69988e-05	0.0689252
		D07	D07:18435515	6.05706e-06	0.0823207
		D07	D07:48165171	3.68974e-05	0.0689456
		D07	D07:48772376	4.28859e-06	0.084866
		D07	D07:48774360	2.5526e-05	0.0716794
		D07	D07:48780805	1.69516e-05	0.074713
		D07	D07:48786031	8.53465e-06	0.0797891
		D07	D07:48790675	1.5321e-05	0.0754619
		D07	D07:48797531	2.05476e-05	0.0732878
		D07	D07:48799598	7.43554e-06	0.0808073
		D07	D07:48804890	8.17757e-06	0.0801048
		D07	D07:48805856	1.87107e-05	0.0739816
		D07	D07:48805869	3.45166e-05	0.0694407
		D07	D07:48806889	2.21474e-05	0.072732
		D07	D07:48807215	3.51771e-05	0.0693
		D07	D07:48811294	2.09224e-05	0.0731538
		D07	D07:48811867	1.33323e-05	0.076491
		D07	D07:48811892	2.24872e-05	0.0726192
		D07	D07:48825666	2.05185e-06	0.0902878
		D07	D07:48826004	4.74777e-06	0.0841166
		D07	D07:48826589	3.33615e-05	0.0696933
		D07	D07:48826628	1.62076e-05	0.0750454
		D07	D07:48827270	2.38389e-05	0.0721864
		D07	D07:48830451	7.16286e-06	0.0810832
		D07	D07:48831758	2.95404e-05	0.070596
		D07	D07:48835695	1.9693e-05	0.0736025
		D07	D07:48840232	7.25465e-06	0.0809892
		D07	D07:48853995	1.58079e-05	0.0752303
		D07	D07:48858872	4.14253e-06	0.0851213
		D07	D07:48860169	1.01282e-05	0.078524
		D07	D07:48861630	6.24671e-06	0.0820932
		D07	D07:48898274	1.60056e-05	0.0751383
		D08	D08:38723650	2.00019e-05	0.0734872
		D08	D08:57613692	9.75383e-06	0.0788025
		D08	D08:57613700	9.75383e-06	0.0788025
		D12	D12:53197107	2.53742e-05	0.0717236
		D12	D12:57713483	2.34081e-06	0.0893201
		D12	D12:57723329	1.14378e-05	0.0776249
		D12	D12:57729774	1.26636e-05	0.0768718
		D12	D12:57732350	2.02605e-05	0.0733921
		D12	D12:57743281	1.36725e-05	0.0763046
		D12	D12:57746213	9.39391e-06	0.0790803
		D12	D12:57750344	6.15509e-06	0.0822022
		D12	D12:57751152	1.71687e-05	0.0746188
		D12	D12:57752398	2.23608e-05	0.0726609
		D12	D12:57752504	8.95525e-06	0.0794337
		D12	D12:57752553	1.98133e-05	0.0735574
		D12	D12:57754085	1.77657e-05	0.0743656
		D12	D12:57759723	1.90438e-05	0.0738509
		D12	D12:57760736	1.04231e-05	0.0783119
		D12	D12:57767488	3.09646e-05	0.0702466
		D12	D12:57769140	1.81206e-05	0.074219
		D12	D12:57771070	9.93695e-06	0.078665
		D12	D12:57771176	1.64055e-05	0.0749555
		D12	D12:57773299	2.76631e-05	0.0710831
		D12	D12:57775716	3.03754e-05	0.0703892
		D12	D12:57776109	1.9791e-05	0.0735658
		D12	D12:57778211	9.67337e-06	0.0788637
		D12	D12:57778230	9.67337e-06	0.0788637
		D12	D12:57782633	1.20906e-05	0.0772144
		D12	D12:57782720	1.71431e-05	0.0746298
		D12	D12:57785938	1.62855e-05	0.0750099
		D12	D12:57786141	7.05121e-06	0.0811991
		D12	D12:57788476	1.10115e-05	0.0779058
		D12	D12:57791957	6.56665e-06	0.0817247
		D12	D12:57792259	1.37921e-05	0.0762401
		D12	D12:57807776	6.56566e-06	0.0817257
		D12	D12:57895511	3.37563e-05	0.069606
		D12	D12:57975950	2.94657e-05	0.0706148
		D12	D12:57987269	3.04247e-05	0.0703771
		D12	D12:58045537	1.54182e-05	0.0754151
		D13	D13:5099286	1.87196e-06	0.0909613
		D13	D13:5100227	1.11592e-06	0.0947527
		D13	D13:5100651	1.88089e-05	0.0739429
	23WS	A04	A04:9026893	3.63075e-05	0.0663764
		A07	A07:95234862	1.89626e-05	0.0710132
		A07	A07:95234868	1.89626e-05	0.0710132
		A07	A07:95234875	1.89626e-05	0.0710132
		A07	A07:95234928	2.26876e-05	0.0697337
		A13	A13:58297204	2.8009e-06	0.0846082
		D07	D07:29736172	2.00793e-05	0.0706051
		D09	D09:47038013	2.24793e-05	0.0697996
		D09	D09:47039838	3.49343e-05	0.0666518
		D09	D09:47045004	1.72582e-05	0.0716848
		D09	D09:47331285	1.32638e-05	0.073561
		D09	D09:47331655	8.92537e-06	0.0763812
	23LHD	A04	A04:64237649	3.71347e-06	0.0852419
		A07	A07:68869185	1.49729e-05	0.0750263
		A09	A09:6970590	3.62001e-05	0.068532
		A09	A09:7013409	2.71624e-05	0.0706469
		A10	A10:109096218	2.00552e-05	0.0728784	rsA10_112752002	GP	Li et al., 2023[16]
		A10	A10:109100974	1.88626e-05	0.0733292
		A10	A10:109111804	1.42948e-05	0.0753668
		A10	A10:109115557	2.60894e-05	0.0709434
		A10	A10:109120366	3.11579e-05	0.0696366	rsA10_112752002	GP	Li et al., 2023[16]
		A10	A10:109120427	5.79867e-06	0.0819828	rsA10_112752002	GP	Li et al., 2023[16]
		A10	A10:109121006	1.40178e-05	0.0755105
		A10	A10:109122264	2.22028e-05	0.0721303
		A10	A10:109122284	7.22577e-06	0.0803716
		A10	A10:109122423	2.73453e-05	0.0705974
		A10	A10:109123944	3.58395e-05	0.0686057
		A10	A10:109124473	2.30225e-05	0.0718636	rsA10_112752002	GP	Li et al., 2023[16]
		A10	A10:109124660	1.64996e-05	0.074313	rsA10_112752002	GP	Li et al., 2023[16]
		A12	A12:82822322	2.72981e-05	0.0706101
		A13	A13:58287868	2.7412e-05	0.0705795
		A13	A13:94076651	7.07039e-06	0.0805308
		D06	D06:55207291	3.68209e-05	0.0684067
	24YPH	A01	A01:11477855	3.02787e-05	0.0718674
		A01	A01:11486087	2.83649e-05	0.0723615
		A03	A03:105482812	1.28625e-05	0.0783368
		A09	A09:47545163	1.73651e-06	0.0933814
		A10	A10:77366252	1.26574e-05	0.0784581
		A10	A10:78292222	1.88565e-05	0.0754484
		A10	A10:78296467	3.45915e-05	0.0708596
		A10	A10:78306342	2.39128e-05	0.0736528
		A10	A10:78316281	3.72717e-05	0.0702946
		A10	A10:78318490	1.06852e-05	0.0797356
		A10	A10:78320949	2.93868e-05	0.0720937
		A10	A10:78330133	2.19725e-05	0.0742927
		A10	A10:78337631	3.35358e-05	0.0710942
		A10	A10:78339319	2.13755e-05	0.0745009
		A10	A10:78340519	3.6855e-05	0.0703797
		A10	A10:78348871	3.13917e-05	0.0715943
		A10	A10:78350686	3.16588e-05	0.0715301
		A10	A10:78353811	2.18622e-05	0.0743307
		A10	A10:78361237	1.31667e-05	0.0781605
		A10	A10:78406807	2.07896e-05	0.0747109
		A10	A10:78406829	2.07896e-05	0.0747109
		A10	A10:78406865	1.95172e-05	0.0751882
		A10	A10:78413161	3.66034e-05	0.0704316
		A10	A10:78415941	3.14489e-05	0.0715805
		A10	A10:78442304	1.79375e-05	0.0758259
		A10	A10:78480736	1.89335e-05	0.0754176
		A10	A10:78480942	2.72091e-05	0.0726762
		A10	A10:78494027	2.23656e-05	0.0741586
		A10	A10:78502544	2.6334e-05	0.0729235
		A10	A10:78505105	2.96244e-05	0.0720327
		A10	A10:78510570	3.72396e-05	0.0703011
		A10	A10:78510573	3.64706e-05	0.0704591
		A10	A10:78514533	3.43382e-05	0.0709152
		A10	A10:78515305	3.61757e-05	0.0705205
		A10	A10:78515316	3.51394e-05	0.0707406
		A10	A10:78516973	1.79375e-05	0.0758259
		A10	A10:78521485	3.06061e-05	0.0717861
		A10	A10:78522294	2.29218e-05	0.0739729
		A10	A10:78525322	2.09185e-05	0.0746642
		A10	A10:78525931	3.07904e-05	0.0717406
		A10	A10:78525955	3.48379e-05	0.0708058
		A10	A10:78526216	2.14019e-05	0.0744916
		A10	A10:78526222	2.14019e-05	0.0744916
		A10	A10:78531057	7.1538e-06	0.0827582
		A10	A10:78535501	3.20766e-05	0.0714309
		A10	A10:78536207	2.45593e-05	0.0734511
		A10	A10:78537702	3.40086e-05	0.0709882
		A10	A10:78548696	2.12225e-05	0.0745551
		A10	A10:78559395	3.72391e-05	0.0703012
		A10	A10:78562107	2.29816e-05	0.0739532
		A10	A10:78562358	2.00556e-05	0.0749826
		A10	A10:78562664	1.98059e-05	0.0750773
		A10	A10:78588408	2.81496e-05	0.0724192
		A10	A10:78588414	3.00987e-05	0.0719125
		A10	A10:78588437	3.07033e-05	0.071762
		A10	A10:78589248	3.25058e-05	0.0713303
		A10	A10:78589307	2.72926e-05	0.072653
		A10	A10:78589379	3.58483e-05	0.0705894
		A10	A10:78597283	2.7223e-05	0.0726723
		A10	A10:78605764	2.69513e-05	0.0727482
		A10	A10:78605922	2.48728e-05	0.0733552
		A10	A10:78605931	2.48728e-05	0.0733552
		A10	A10:78618291	3.73822e-05	0.0702722
		A10	A10:78618320	3.73822e-05	0.0702722
		A10	A10:78619362	2.2442e-05	0.0741328
		A10	A10:78620586	3.3384e-05	0.0711285
		A10	A10:78620841	1.77577e-05	0.075902
		A10	A10:78625904	3.66006e-05	0.0704321
		A10	A10:78626655	1.9352e-05	0.0752524
		A10	A10:78626709	1.76113e-05	0.0759645
		A10	A10:78632963	3.57665e-05	0.0706067
		A10	A10:78636662	1.97725e-05	0.0750901
		A10	A10:78682272	2.41499e-05	0.0735782
		A10	A10:78682717	3.17128e-05	0.0715172
		A10	A10:78685344	2.00658e-05	0.0749787
		A10	A10:78694514	3.56546e-05	0.0706304
		A10	A10:78695474	1.92539e-05	0.0752909
		A10	A10:78695476	1.94752e-05	0.0752045
		A10	A10:78695524	2.09936e-05	0.0746371
		A10	A10:78699024	2.72342e-05	0.0726692
		A10	A10:78699197	1.59766e-05	0.0767004
		A10	A10:78699244	1.4609e-05	0.0773759
		A10	A10:78700024	2.12107e-05	0.0745594
		A10	A10:78700300	3.45715e-05	0.0708639
		A10	A10:78703548	2.23312e-05	0.0741702
		A10	A10:78706374	2.1009e-05	0.0746316
		A10	A10:78706391	2.02434e-05	0.0749121
		A10	A10:78706395	1.9906e-05	0.0750391
		A10	A10:78712849	1.4127e-05	0.0776292
		A10	A10:78848363	6.66655e-06	0.0832891
		A10	A10:78850034	9.75033e-06	0.0804258
		A10	A10:78851503	1.48857e-05	0.0772343
		A10	A10:78855431	1.63498e-05	0.0765259
		A10	A10:78855526	8.93889e-06	0.0810805
		A10	A10:78855529	8.93889e-06	0.0810805
		A10	A10:78855549	8.93889e-06	0.0810805
		A10	A10:78857916	1.35707e-05	0.0779324
		A10	A10:78858971	8.02894e-06	0.0818892
		A10	A10:78859013	1.08301e-05	0.079634
		A10	A10:78861214	1.61842e-05	0.0766028
		A10	A10:78861253	1.4119e-05	0.0776334
		A10	A10:78861285	1.30504e-05	0.0782274
		A10	A10:78906224	8.08722e-06	0.0818348
		A10	A10:78908557	1.15169e-05	0.0791703
		A10	A10:78909821	1.45864e-05	0.0773876
		A10	A10:78909860	1.04568e-05	0.0798985
		A10	A10:78911362	1.24814e-05	0.0785637
		A10	A10:78916521	1.78569e-05	0.0758599
		A10	A10:78919269	6.06067e-06	0.084006
		A10	A10:78923609	7.84379e-06	0.0820649
		A10	A10:78926645	3.12267e-05	0.0716341
		A10	A10:78946111	7.85093e-06	0.082058
		A10	A10:78946160	5.82788e-06	0.0843005
		A10	A10:78946239	6.08082e-06	0.083981
		A10	A10:78946770	7.31343e-06	0.082592
		A10	A10:78946943	6.5465e-06	0.0834258
		A10	A10:78947793	2.85076e-06	0.0896698
		A10	A10:78948359	1.13199e-05	0.0793005
		A10	A10:78948646	7.54542e-06	0.0823569
		A10	A10:78949335	3.3617e-05	0.0710759
		A10	A10:78949850	2.35534e-05	0.0737674
		A10	A10:78950200	7.39072e-06	0.082513
		A10	A10:78950242	3.6918e-05	0.0703668
		A10	A10:78950363	8.28057e-06	0.0816568
		A10	A10:78950723	6.17337e-06	0.0838674
		A10	A10:78950952	7.75017e-06	0.0821553
		A10	A10:78951202	2.18703e-06	0.0916554
		A10	A10:78951270	7.09839e-06	0.0828167
		A10	A10:78951479	7.71945e-06	0.0821852
		A10	A10:78951739	8.82484e-06	0.0811773
		A10	A10:78951752	8.84872e-06	0.0811569
		A10	A10:78952190	9.5316e-06	0.0805968
		A10	A10:78952876	3.43936e-05	0.070903
		A10	A10:78953305	7.52185e-06	0.0823806
		A10	A10:78953317	7.51767e-06	0.0823847
		A10	A10:78953828	1.04812e-05	0.0798809
		A10	A10:78953911	9.92736e-06	0.0802902
		A10	A10:78955577	2.99553e-06	0.0892985
		A10	A10:78955658	2.80758e-06	0.0897843
		A10	A10:78956255	8.26386e-06	0.081672
		A10	A10:78957059	3.87581e-06	0.0873655
		A10	A10:78957306	2.92563e-05	0.0721273
		A10	A10:78957886	7.40092e-06	0.0825026
		A10	A10:78958408	7.89446e-06	0.0820164
		A10	A10:78958432	8.53994e-06	0.0814245
		A10	A10:78958922	7.33031e-06	0.0825747
		A10	A10:78959129	7.67342e-06	0.0822304
		A10	A10:78959293	9.52186e-06	0.0806044
		A10	A10:78959963	6.17686e-06	0.083863
		A10	A10:78960418	8.5914e-06	0.0813793
		A10	A10:78960495	8.7026e-06	0.0812824
		A10	A10:78963800	4.73176e-06	0.0858669
		A10	A10:78964000	8.00303e-06	0.0819136
		A10	A10:78967742	2.5076e-05	0.0732937
		A10	A10:78967775	2.45898e-05	0.0734417
		A10	A10:78970434	3.48948e-06	0.0881536
		A10	A10:78971226	4.05892e-06	0.0870189
		A10	A10:78974078	6.67006e-06	0.0832851
		A10	A10:78974749	2.57257e-05	0.0731001
		A10	A10:78975342	2.96329e-06	0.0893795
		A10	A10:78975776	7.68918e-06	0.0822149
		A10	A10:78975916	3.69502e-06	0.0877241
		A10	A10:78975930	7.06006e-06	0.0828574
		A10	A10:78976433	8.08568e-06	0.0818362
		A10	A10:78976538	7.15261e-06	0.0827595
		A10	A10:78977101	3.20548e-05	0.0714361
		A10	A10:78978655	2.58022e-05	0.0730777
		A10	A10:78981017	6.06542e-06	0.084
		A10	A10:78981085	8.29821e-06	0.0816408
		A10	A10:78981507	6.27431e-06	0.0837453
		A10	A10:78983724	8.34837e-06	0.0815954
		A10	A10:78986373	6.76822e-06	0.0831752
		A10	A10:78991910	8.71522e-06	0.0812715
		A10	A10:78993034	3.83328e-06	0.0874483
		A10	A10:78993067	3.96803e-06	0.0871889
		A10	A10:78993486	6.97157e-06	0.0829525
		A10	A10:78993527	7.32031e-06	0.082585
		A10	A10:78993783	7.63123e-06	0.0822718
		A10	A10:78994035	7.83869e-06	0.0820698
		A10	A10:78994796	2.67819e-06	0.0901379
		A10	A10:78996525	6.04337e-06	0.0840275
		A10	A10:78996995	8.67657e-06	0.081305
		A10	A10:78997101	9.29935e-06	0.0807827
		A10	A10:78997121	8.29912e-06	0.08164
		A10	A10:78997479	4.83858e-06	0.0856991
		A10	A10:78997654	7.59109e-06	0.0823115
		A10	A10:78997849	6.39063e-06	0.0836072
		A10	A10:78998143	8.55917e-06	0.0814076
		A10	A10:78998217	8.50048e-06	0.0814595
		A10	A10:78998288	8.59482e-06	0.0813762
		A10	A10:78998451	9.41456e-06	0.0806899
		A10	A10:78998925	1.25445e-05	0.0785256
		A10	A10:78999312	8.83911e-06	0.0811652
		A10	A10:78999585	8.93286e-06	0.0810856
		A10	A10:78999869	3.13848e-06	0.0889489
		A10	A10:79000276	2.49829e-05	0.0733218
		A10	A10:79001114	3.30418e-06	0.0885629
		A10	A10:79002894	9.57018e-06	0.0805663
		A10	A10:79004330	7.89886e-06	0.0820122
		A10	A10:79016127	9.28732e-06	0.0807924
		A10	A10:79016280	3.47749e-05	0.0708195
		A10	A10:79016291	3.47749e-05	0.0708195
		A10	A10:79016436	6.80292e-06	0.0831367
		A10	A10:79016466	7.45362e-06	0.0824491
		A10	A10:79016653	6.90108e-06	0.0830288
		A10	A10:79016712	8.36557e-06	0.0815799
		A10	A10:79017851	3.12875e-06	0.0889721
		A10	A10:79018870	1.57298e-05	0.0768178
		A10	A10:79019040	1.6336e-05	0.0765324
		A10	A10:79020038	8.45296e-06	0.0815017
		A10	A10:79020336	8.15914e-06	0.0817681
		A10	A10:79020400	3.31475e-06	0.0885391
		A10	A10:79021245	9.40177e-06	0.0807001
		A10	A10:79021316	9.38602e-06	0.0807128
		A10	A10:79023045	1.97943e-06	0.0924019
		A10	A10:79023533	7.62487e-06	0.0822781
		A10	A10:79023601	2.12023e-05	0.0745623
		A10	A10:79024154	7.95595e-06	0.081958
		A10	A10:79024354	6.18333e-06	0.0838553
		A10	A10:79025930	1.35056e-05	0.0779686
		A10	A10:79025953	4.68715e-06	0.085938
		A10	A10:79026612	1.00258e-05	0.0802158
		A10	A10:79134207	6.09138e-06	0.083968
		A10	A10:79308304	8.99474e-06	0.0810336
		A10	A10:79429568	4.04362e-06	0.0870473
		A10	A10:79479624	5.94809e-06	0.0841471
		A10	A10:80307180	7.5615e-06	0.082341
		A10	A10:80410331	7.75017e-06	0.0821553
		A10	A10:80464446	2.0962e-06	0.091973
		A10	A10:80614171	3.68608e-05	0.0703785
		A10	A10:80732254	7.48904e-06	0.0824134
		A10	A10:80825796	2.48771e-06	0.0906907
		A10	A10:80844835	5.93061e-06	0.0841691
		A10	A10:81000760	7.27647e-06	0.0826301
		A10	A10:81090161	8.23741e-06	0.0816961
		A10	A10:81144696	8.5097e-06	0.0814513
		A10	A10:81147586	2.51302e-05	0.0732773
		A10	A10:81160168	7.03502e-06	0.0828842
		A10	A10:81285822	9.58662e-06	0.0805534
		A10	A10:81467230	9.10963e-06	0.080938
		A10	A10:82060399	8.43064e-06	0.0815215
		A10	A10:82328606	7.59119e-06	0.0823115
		A10	A10:82363401	3.56074e-05	0.0706405
		A10	A10:82778635	8.86691e-06	0.0811415
		A10	A10:82813187	6.12447e-06	0.0839271
		A10	A10:82962540	8.57456e-06	0.081394
		A10	A10:83047306	3.00741e-06	0.0892688
		A10	A10:83047406	2.1565e-06	0.0917607
		A10	A10:83051940	2.57467e-06	0.0904332
		A10	A10:83053447	2.80457e-06	0.0897923
		A10	A10:83056058	2.95231e-06	0.0894074
		A10	A10:83056206	2.89162e-06	0.0895631
		A10	A10:83057258	3.39806e-06	0.0883528
		A10	A10:83059538	2.38049e-06	0.0910208
		A10	A10:83059771	1.59539e-05	0.0767109
		A10	A10:83060602	2.39814e-06	0.0909654
		A10	A10:83063113	2.65724e-06	0.0901967
		A10	A10:83064062	2.96173e-06	0.0893835
		A10	A10:83069976	3.24483e-06	0.088699
		A10	A10:83072840	2.49987e-06	0.0906541
		A10	A10:83073491	2.31275e-06	0.0912369
		A10	A10:83077034	3.34568e-06	0.0884694
		A10	A10:83077212	2.95431e-06	0.0894023
		A10	A10:83089392	3.13822e-06	0.0889496
		A10	A10:83089918	2.73538e-06	0.0899795
		A10	A10:83108386	3.41937e-06	0.0883059
		A10	A10:83108676	2.91733e-06	0.0894967
		A10	A10:83109696	2.98447e-06	0.0893261
		A10	A10:83110123	2.72473e-06	0.0900087
		A10	A10:83110683	2.5448e-06	0.0905206
		A10	A10:83111153	2.24984e-06	0.0914435
		A10	A10:83111883	2.17183e-06	0.0917076
		A10	A10:83112302	2.69461e-06	0.090092
		A10	A10:83112372	2.48543e-06	0.0906975
		A10	A10:83112640	2.36008e-06	0.0910851
		A10	A10:83116013	2.74265e-06	0.0899596
		A10	A10:83117319	3.13729e-06	0.0889517
		A10	A10:83121480	2.51433e-06	0.0906109
		A10	A10:83135103	7.11973e-07	0.100033
		A10	A10:83143334	3.37106e-06	0.0884126
		A10	A10:83144113	3.23542e-06	0.0887206
		A10	A10:83197524	3.15296e-06	0.0889144
		A10	A10:83292822	2.63707e-06	0.0902539
		A10	A10:83343806	3.54013e-05	0.0706844
		A10	A10:83345046	2.98782e-05	0.0719682
		A10	A10:83386459	3.47022e-05	0.0708354
		A10	A10:83386486	3.65172e-05	0.0704494
		A10	A10:83386948	2.79216e-05	0.0724806
		A10	A10:83403148	3.46931e-05	0.0708374
		A10	A10:83432137	3.19789e-05	0.071454
		A10	A10:83438648	3.03389e-05	0.0718524
		A10	A10:83452071	3.13091e-05	0.0716142
		A10	A10:83452191	1.64869e-05	0.0764628
		A10	A10:83468149	3.48527e-05	0.0708026
		A10	A10:83489135	2.33511e-05	0.0738326
		A10	A10:84207608	2.73538e-06	0.0899795
		A10	A10:84754702	8.31321e-06	0.0816273
		A10	A10:84783043	5.71161e-06	0.0844522
		A10	A10:84916051	3.30602e-05	0.0712023
		A10	A10:85127799	2.25304e-05	0.074103
		A10	A10:85196471	7.17662e-06	0.0827343
		A10	A10:85647211	6.7046e-06	0.0832462
		A11	A11:117828530	3.05682e-05	0.0717954
		A11	A11:117885789	2.459e-05	0.0734417
		D02	D02:59099925	3.64197e-05	0.0704696
		D08	D08:53687803	3.464e-05	0.0708489
		D11	D11:61347575	1.29954e-05	0.0782592
		D12	D12:54439088	3.00424e-05	0.0719267
	24WS	A09	A09:74615833	3.74231e-06	0.0869164
		A09	A09:74617499	2.11286e-05	0.0739782
		A09	A09:74617500	2.11286e-05	0.0739782
		A09	A09:74617989	1.8724e-05	0.0748841
		A09	A09:74631820	1.86202e-05	0.0749258
		A09	A09:74633113	2.12321e-05	0.0739416
		A09	A09:74633719	2.1128e-05	0.0739785
		D04	D04:3372587	1.44075e-05	0.0768476
		D04	D04:3373713	1.17138e-05	0.0783971
		D04	D04:3375183	2.63395e-05	0.0723246
		D04	D04:3375382	2.45482e-05	0.072853
		D04	D04:43478256	2.40078e-05	0.07302
	24KT	A03	A03:90865308	3.48271e-05	0.0634625
		A06	A06:77816164	3.28557e-05	0.0638594
		A06	A06:120549381	1.03904e-06	0.0872579
		A06	A06:120549421	9.05839e-06	0.0726198
		A09	A09:62503257	2.81485e-05	0.0649122
		A09	A09:62503274	2.86576e-05	0.0647902
		A09	A09:62503283	3.03651e-05	0.0643962
		A09	A09:62503947	1.66098e-06	0.0840974
		A09	A09:62504079	1.54022e-05	0.0690143
		A09	A09:62510496	1.51959e-05	0.069106
		A09	A09:62739620	1.54746e-05	0.0689824
		A09	A09:62814431	3.71181e-05	0.0630286
		A09	A09:62814441	2.8977e-05	0.0647148
		A09	A09:62841808	2.80804e-05	0.0649287
		A09	A09:64257073	1.32659e-05	0.070029
		A13	A13:60060310	2.61324e-05	0.0654181
		A13	A13:88413326	9.1155e-06	0.0725771
		A13	A13:88415477	1.43555e-05	0.0694926
		A13	A13:88417107	3.63276e-05	0.0631752
		A13	A13:88420799	1.075e-05	0.0714574
		A13	A13:88422005	1.19191e-05	0.0707563
		A13	A13:88422318	2.65248e-05	0.0653167
		A13	A13:88422473	1.34272e-05	0.0699469
		A13	A13:88423013	1.62021e-05	0.0686701
		A13	A13:88424049	2.14295e-05	0.0667683
		A13	A13:88426619	3.41913e-05	0.063588
		A13	A13:88426653	2.45955e-05	0.0658307
		A13	A13:105312425	3.43057e-05	0.0635652
		D07	D07:16133859	3.22848e-05	0.0639787
		D09	D09:40500654	2.31083e-05	0.0662552
		D10	D10:3888698	1.90715e-05	0.0675613
		D12	D12:44369549	3.1857e-05	0.0640696
		D13	D13:59982797	1.87094e-06	0.0832944
		D13	D13:59983670	4.4573e-07	0.0929431
		D13	D13:59986298	3.26282e-06	0.0795376
		D13	D13:60002322	1.60769e-06	0.0843173
		D13	D13:60002487	1.03992e-06	0.0872521
		D13	D13:60002565	1.09274e-06	0.0869187
		D13	D13:60002878	4.74266e-07	0.092527
		D13	D13:60004875	6.38794e-07	0.0905284
		D13	D13:60006492	4.26927e-06	0.0777186
		D13	D13:60007994	6.95864e-07	0.0899537
		D13	D13:60009648	1.92813e-06	0.0830912
		D13	D13:60010148	8.95886e-07	0.0882552
		D13	D13:60010426	1.60258e-07	0.0997841
		D13	D13:60015516	1.9075e-06	0.0831638
		D13	D13:60020973	3.27141e-07	0.0950154
		D13	D13:60022715	8.95359e-07	0.0882592
		D13	D13:60026268	1.96378e-06	0.0829675
		D13	D13:60026703	3.76678e-06	0.0785661
		D13	D13:60027970	3.11431e-06	0.0798526
		D13	D13:60029376	4.79827e-07	0.0924489
		D13	D13:60029799	1.1908e-06	0.08634
		D13	D13:60033199	1.33494e-06	0.0855704
		D13	D13:60033231	1.20175e-06	0.0862783
		D13	D13:60033489	1.51356e-06	0.084724
		D13	D13:60034414	1.39457e-06	0.0852758
		D13	D13:60034524	1.33432e-06	0.0855735
		D13	D13:60034541	2.22583e-06	0.082122
		D13	D13:60036361	8.19194e-07	0.088857
		D13	D13:60036584	1.23929e-06	0.0860712
		D13	D13:60036770	9.85414e-07	0.0876145
		D13	D13:60036815	2.25326e-06	0.0820393
		D13	D13:60039106	5.46319e-07	0.0915782
		D13	D13:60039201	7.61642e-07	0.0893467
		D13	D13:60039212	7.61642e-07	0.0893467
		D13	D13:60039705	1.25832e-06	0.0859686
		D13	D13:60039928	1.66528e-06	0.0840799
		D13	D13:60040046	4.34244e-07	0.0931181
		D13	D13:60040449	3.29478e-06	0.0794717
		D13	D13:60040593	5.12154e-07	0.0920115
		D13	D13:60041389	2.56191e-06	0.0811723
		D13	D13:60041694	5.74641e-07	0.091239
		D13	D13:60041880	1.31454e-07	0.101105
		D13	D13:60042117	2.60437e-06	0.0810611
		D13	D13:60045480	2.53787e-07	0.0967139
		D13	D13:60045682	7.808e-07	0.0891797
		D13	D13:60045846	1.56813e-06	0.0844852
		D13	D13:60045973	4.48829e-06	0.07738
		D13	D13:60046540	2.80626e-07	0.0960417
		D13	D13:60046579	1.52196e-06	0.0846867
		D13	D13:60052137	1.82471e-06	0.0834632
		D13	D13:60052562	2.64113e-06	0.0809665
		D13	D13:60052704	5.70406e-07	0.0912886
		D13	D13:60052726	6.44465e-07	0.0904691
		D13	D13:60053565	1.31149e-06	0.0856897
		D13	D13:60053980	1.16635e-06	0.0864797
		D13	D13:60053991	1.16635e-06	0.0864797
		D13	D13:60055446	5.92574e-07	0.0910327
		D13	D13:60111708	1.11045e-06	0.0868104
		D13	D13:60111901	4.72072e-06	0.0770381
		D13	D13:60112168	4.44368e-06	0.0774476
		D13	D13:60115400	3.59344e-06	0.0788848
		D13	D13:60115609	7.86301e-07	0.0891325
		D13	D13:60271500	1.60722e-05	0.0687248
		D13	D13:60271992	2.19436e-05	0.0666071
		D13	D13:60273272	2.19431e-05	0.0666072
		D13	D13:60304418	2.52403e-05	0.0656546
		D13	D13:60341944	1.61382e-05	0.0686969
		D13	D13:60347468	9.83628e-06	0.0720605
		D13	D13:60350981	2.9721e-05	0.0645421
		D13	D13:60367442	2.40288e-05	0.0659893
		D13	D13:60367807	2.33052e-05	0.0661974
		D13	D13:60377154	2.69508e-05	0.0652083
		D13	D13:60377196	2.40606e-05	0.0659804
		D13	D13:60378361	2.33356e-05	0.0661886
		D13	D13:60379827	3.30681e-05	0.0638155
		D13	D13:60379835	3.62644e-05	0.0631871
		D13	D13:60380799	1.07187e-05	0.0714772
		D13	D13:60384194	2.17167e-05	0.0666778
		D13	D13:60384207	1.64669e-05	0.0685599
		D13	D13:60384302	1.02738e-05	0.0717652
		D13	D13:60384371	1.44651e-05	0.0694409
		D13	D13:60384634	1.85999e-05	0.0677317
		D13	D13:60384650	1.23068e-05	0.0705389
		D13	D13:60397435	3.05238e-05	0.0643607
		D13	D13:60397465	1.31796e-05	0.0700734
		D13	D13:60408220	2.9727e-05	0.0645408
		D13	D13:60408229	2.9727e-05	0.0645408
		D13	D13:60408305	2.64108e-05	0.065346
		D13	D13:60408889	2.07998e-05	0.0669712
		D13	D13:60408999	2.22118e-05	0.0665244
		D13	D13:60412665	2.61589e-05	0.0654113
		D13	D13:60412788	9.55667e-06	0.0722563
		D13	D13:60415663	1.23035e-05	0.0705407
		D13	D13:60422547	1.95625e-05	0.0673884
		D13	D13:60432979	2.68557e-05	0.0652323
		D13	D13:60434149	1.34967e-05	0.0699118
		D13	D13:60437827	3.2798e-05	0.0638714
	24SP	A02	A02:20256401	6.84639e-06	0.0866477
		A06	A06:16174880	2.43597e-05	0.0766783
		D02	D02:45209298	3.3843e-05	0.0740877
		D05	D05:2350117	3.01969e-05	0.0749861
		D06	D06:9190180	1.55043e-05	0.0802332
		D06	D06:9207427	3.34272e-05	0.0741852
		D06	D06:9223376	1.14082e-06	0.100623
		D06	D06:9243045	3.07657e-05	0.074839
		D06	D06:9250661	1.9521e-05	0.0784213
		D06	D06:9250730	6.56463e-06	0.0869769
		D06	D06:9263004	2.35091e-05	0.0769581
		D06	D06:9264689	1.995e-05	0.0782503
		D06	D06:9267041	1.40152e-05	0.0810268
		D06	D06:9273732	1.83857e-05	0.0788926
	All-7Env	A01	A01:6070287	2.12842e-05	0.0583925
		A01	A01:6072111	3.29879e-05	0.055775
		A01	A01:6072207	1.95275e-05	0.0589069
		A01	A01:6075091	3.70393e-05	0.0550827
		A01	A01:6093834	2.6346e-05	0.0571182
		A01	A01:6095577	3.32104e-05	0.0557348
		A08	A08:36031253	3.21878e-06	0.0696511
		A08	A08:46103813	1.12958e-06	0.0758673
		A08	A08:63404486	3.69685e-05	0.0550941
		A10	A10:109096218	2.56941e-05	0.0572679
		A10	A10:109120366	2.06083e-05	0.0585852
		A10	A10:109120427	1.43543e-05	0.0607442
		A10	A10:109124473	2.98382e-05	0.0563745
		A10	A10:109124660	2.90388e-05	0.0565368
		A12	A12:105109312	3.47268e-05	0.055468
		A12	A12:105146946	3.24299e-05	0.0558769
		A12	A12:105169944	3.11346e-05	0.0561204
		A12	A12:105180186	2.99381e-05	0.0563546
		A12	A12:105204445	3.3527e-05	0.0556781
		A12	A12:105204466	2.13316e-05	0.0583792
		A12	A12:105251491	1.25756e-05	0.0615335
		D13	D13:60461247	1.76672e-05	0.0595047
		D13	D13:60647748	2.13419e-05	0.0583764
		D13	D13:60741776	8.43741e-06	0.0639136
		D13	D13:63302242	3.71353e-05	0.0550672
		D13	D13:63308851	1.08088e-05	0.0624367
		D13	D13:63312103	1.09296e-05	0.0623703
