# Supplementary material for: Genome-wide association study identifies key loci and candidate genes for seed vigor in upland cotton (Gossypium hirsutum L.)
Source: Front Plant Sci. 2026 Jun 1;17:1804577. doi: 10.3389/fpls.2026.1804577 (PMC13265474; doi:10.3389/fpls.2026.1804577)
Supplement: Supplementary Table S1 — Collection of cotton varieties and their geographical origins. [file SupplementaryFile1.zip › Table S3.xlsx]

## Sheet: Sheet1
Table S3:Variance analysis for SV-related traits in the natural population
Trait	Source of variation	df	Sum of squares	Mean square	F-value	P-value	H2 (%)
GP	G	258	70.37	0.27	37.65	<0.001	64.68
	E	6	30.22	5.04	695.14	<0.0001
	G×E	1548	149.17	0.1	13.3	<0.0001
	Error	3626	26.27	0.01
GI	G	258	86576.2	335.57	49.04	<0.001	64.21
	E	6	38979.7	6496.62	949.42	<0.0001
	G×E	1548	185934	120.11	17.55	<0.0001
	Error	3626	24811.8	6.84
VI	G	258	231135	895.87	34.81	<0.001	50.15
	E	6	197199	32866.5	1277.22	<0.0001
	G×E	1548	691351	446.61	17.36	<0.0001
	Error	3626	93307.4	25.73
