# Supplementary material for: Genome-wide association study identifies key loci and candidate genes for seed vigor in upland cotton (Gossypium hirsutum L.)
Source: Front Plant Sci. 2026 Jun 1;17:1804577. doi: 10.3389/fpls.2026.1804577 (PMC13265474; doi:10.3389/fpls.2026.1804577)
Supplement: Supplementary Table S1 — Collection of cotton varieties and their geographical origins. [file SupplementaryFile1.zip › Table S1.xlsx]

## Sheet: Sheet1
Table 1: Collection of Cotton Varieties and Their Geographical Origins
ID	Material Name	Source
LHY_1	Zhongmiansuo 50	Yellow River Basin Cotton Region
LHY_2	KK1543	Foreign Introduction
LHY_3	Liaojinmian 3	Yellow River Basin Cotton Region
LHY_4	Suyuan 7235	Yangtze River Basin Cotton Region
LHY_5	Ganmian 11	Yangtze River Basin Cotton Region
LHY_6	Lu 890	Yellow River Basin Cotton Region
LHY_7	Han 241	Yellow River Basin Cotton Region
LHY_8	Jinmian 49	Yellow River Basin Cotton Region
LHY_9	Xinluzao 47	Northwest Inland Cotton Region
LHY_10	Pilose-3	Foreign Introduction
LHY_11	Yumian 8	Yellow River Basin Cotton Region
LHY_12	Feiergan 175 (Feiergan175)	Foreign Introduction
LHY_14	Xinluzao 35	Northwest Inland Cotton Region
LHY_15	Xinluzao 19	Northwest Inland Cotton Region
LHY_16	Zhongmiansuo 81	Yellow River Basin Cotton Region
LHY_19	Xinluzao 57	Northwest Inland Cotton Region
LHY_21	Beijing 432	Yellow River Basin Cotton Region
LHY_23	Zhongmiansuo 35	Yellow River Basin Cotton Region
LHY_25	Xinluzao 25	Northwest Inland Cotton Region
LHY_28	Sumian 12	Yangtze River Basin Cotton Region
LHY_29	Ekangmian 10	Yangtze River Basin Cotton Region
LHY_30	Dalingmian 69	Local Variety
LHY_31	Xinluzao 42	Northwest Inland Cotton Region
LHY_37	Junmian 1	Northwest Inland Cotton Region
LHY_38	Xinluzhong 26	Northwest Inland Cotton Region
LHY_39	Xinluzhong 19	Northwest Inland Cotton Region
LHY_40	Xinluzao 50	Northwest Inland Cotton Region
LHY_42	Xinluzao 48	Northwest Inland Cotton Region
LHY_43	Xinluzao 1	Northwest Inland Cotton Region
LHY_47	Xinluzao 26	Northwest Inland Cotton Region
LHY_48	C1470	Foreign Introduction
LHY_52	Xinluzao 7	Northwest Inland Cotton Region
LHY_56	Xinluzhong 11	Northwest Inland Cotton Region
LHY_57	Xinluzhong 3	Northwest Inland Cotton Region
LHY_59	Xinluzao 23	Northwest Inland Cotton Region
LHY_60	Xinluzao 32	Northwest Inland Cotton Region
LHY_61	TM-1	Foreign Introduction
LHY_62	Xinluzao 31	Northwest Inland Cotton Region
LHY_63	Xinluzao 3	Northwest Inland Cotton Region
LHY_64	Xinluzao 58	Northwest Inland Cotton Region
LHY_65	Xinluzao 62	Northwest Inland Cotton Region
LHY_66	Ji 668	Yellow River Basin Cotton Region
LHY_68	Xinluzao 20	Northwest Inland Cotton Region
LHY_69	Xinluzao 6	Northwest Inland Cotton Region
LHY_70	Xinluzao 36	Northwest Inland Cotton Region
LHY_73	Zhi 6705	Local Variety
LHY_74	Xinluzhong 36	Northwest Inland Cotton Region
LHY_76	Hunan Mayang Yang Cotton	Yangtze River Basin Cotton Region
LHY_77	Sukang 310	Yangtze River Basin Cotton Region
LHY_78	Tu 71-113	Local Variety
LHY_79	Suyuan 04-162	Yangtze River Basin Cotton Region
LHY_80	Keyuan 1	Local Variety
LHY_81	Xinluzao 13	Northwest Inland Cotton Region
LHY_82	Zhong R2058	Yellow River Basin Cotton Region
LHY_83	Esha 28	Yangtze River Basin Cotton Region
LHY_84	Yuan 247-31	Local Variety
LHY_85	Xinluzao 10	Northwest Inland Cotton Region
LHY_86	Xinluzao 33	Northwest Inland Cotton Region
LHY_87	Ji 91-28	Yellow River Basin Cotton Region
LHY_88	Ari3697	Foreign Introduction
LHY_89	Bamian 1	Northwest Inland Cotton Region
LHY_90	MAR-7A-3	Foreign Introduction
LHY_91	Kuitunxi 353	Northwest Inland Cotton Region
LHY_92	Zhongmiansuo 17	Yellow River Basin Cotton Region
LHY_93	Jinyuan 1081	Yellow River Basin Cotton Region
LHY_94	Xinluzhong 8	Northwest Inland Cotton Region
LHY_95	Zhong 5765	Yellow River Basin Cotton Region
LHY_97	Xuzhou 553	Yangtze River Basin Cotton Region
LHY_98	Zhongmiansuo 23	Yellow River Basin Cotton Region
LHY_99	Lümianyan 28	Yellow River Basin Cotton Region
LHY_100	Suyou 6036	Yellow River Basin Cotton Region
LHY_103	Xinluzao 8	Northwest Inland Cotton Region
LHY_104	Zhongmiansuo 19	Yellow River Basin Cotton Region
LHY_105	BP52	Local Variety
LHY_106	Jianyang 303	Yangtze River Basin Cotton Region
LHY_107	Humian 204	Yangtze River Basin Cotton Region
LHY_108	Yumian 1	Yellow River Basin Cotton Region
LHY_109	Nandan Badi Dahuа	Local Variety
LHY_110	Wan 3396	Yellow River Basin Cotton Region
LHY_111	L_5f45	Foreign Introduction
LHY_112	TYJ-98-35	Foreign Introduction
LHY_113	Daizimian 15 (Deltapine15)	Foreign Introduction
LHY_114	Kang 5	Yellow River Basin Cotton Region
LHY_115	Sumian 1	Yangtze River Basin Cotton Region
LHY_116	Lumian 6	Yellow River Basin Cotton Region
LHY_117	Yunzao 219	Yellow River Basin Cotton Region
LHY_118	Xinluzao 49	Northwest Inland Cotton Region
LHY_119	Emian 20	Yangtze River Basin Cotton Region
LHY_120	Zhongzhi 86-6	Yellow River Basin Cotton Region
LHY_121	MSCO-8	Foreign Introduction
LHY_122	Mei B-35	Foreign Introduction
LHY_123	Zhonghuzhi PI9321	Yangtze River Basin Cotton Region
LHY_124	M-8114-0224	Foreign Introduction
LHY_125	Ekangmian 8	Yangtze River Basin Cotton Region
LHY_126	Chuan 169-6	Yangtze River Basin Cotton Region
LHY_127	Xinluzao 22	Northwest Inland Cotton Region
LHY_128	Si-6524	Foreign Introduction
LHY_129	Luyuan 343	Yellow River Basin Cotton Region
LHY_130	Yumian 18	Yellow River Basin Cotton Region
LHY_131	Lumian 2	Yellow River Basin Cotton Region
LHY_133	Xuzhou 514	Yangtze River Basin Cotton Region
LHY_135	PD97072	Foreign Introduction
LHY_138	Bole 34	Northwest Inland Cotton Region
LHY_139	Henan Daling Dasi Cotton	Yellow River Basin Cotton Region
LHY_140	Han 284	Yellow River Basin Cotton Region
LHY_141	Zhong 203016	Yellow River Basin Cotton Region
LHY_142	Shiyuan 345	Yellow River Basin Cotton Region
LHY_144	Guoxinmian 3	Yellow River Basin Cotton Region
LHY_145	Zhongmiansuo 49	Yellow River Basin Cotton Region
LHY_146	Liao 4853	Yellow River Basin Cotton Region
LHY_147	Yinmian 1	Yellow River Basin Cotton Region
LHY_148	Jinmian 38	Yellow River Basin Cotton Region
LHY_149	Xinluzhong 20	Northwest Inland Cotton Region
LHY_150	J02-508	Foreign Introduction
LHY_151	Xinluzhong 32	Northwest Inland Cotton Region
LHY_152	Kuche 96515	Northwest Inland Cotton Region
LHY_153	Xinluzao 34	Northwest Inland Cotton Region
LHY_155	Yumian 1	Yangtze River Basin Cotton Region
LHY_156	Liao 2277	Yellow River Basin Cotton Region
LHY_157	Jiumian 2	Northwest Inland Cotton Region
LHY_159	Suyou 6003	Yangtze River Basin Cotton Region
LHY_160	Pengze 4	Yangtze River Basin Cotton Region
LHY_161	Xinluzao 52	Northwest Inland Cotton Region
LHY_162	Shiyuan 321	Yellow River Basin Cotton Region
LHY_163	Xinluzao 5	Northwest Inland Cotton Region
LHY_164	Suyou 6108	Yangtze River Basin Cotton Region
LHY_165	Qinyuan 93089	Yellow River Basin Cotton Region
LHY_166	Zhongmiansuo 43	Yellow River Basin Cotton Region
LHY_167	Zhong 85271	Yellow River Basin Cotton Region
LHY_168	Sumian 9	Yangtze River Basin Cotton Region
LHY_169	108F	Foreign Introduction
LHY_170	208H-1	Foreign Introduction
LHY_172	Zhong 2201	Yellow River Basin Cotton Region
LHY_173	73-782	Local Variety
LHY_175	Shanghai 368	Yangtze River Basin Cotton Region
LHY_177	Zhongzhimian 2	Yellow River Basin Cotton Region
LHY_178	Xinluzao 11	Northwest Inland Cotton Region
LHY_179	Jinmian 34	Yellow River Basin Cotton Region
LHY_180	Xinluzao 45	Northwest Inland Cotton Region
LHY_182	Jinmian 36	Yellow River Basin Cotton Region
LHY_183	Liao 7003	Yellow River Basin Cotton Region
LHY_185	Luodian Tiezimian	Local Variety
LHY_186	Lümianyan 16	Yellow River Basin Cotton Region
LHY_189	Tu 83-161	Local Variety
LHY_190	Zhongmiansuo 41	Yellow River Basin Cotton Region
LHY_192	Wangjiang Changrongmian	Yangtze River Basin Cotton Region
LHY_194	Xinluzao 61	Northwest Inland Cotton Region
LHY_195	Xinluzao 24	Northwest Inland Cotton Region
LHY_198	Liaomian 9	Local Variety
LHY_200	Lumian 1	Yellow River Basin Cotton Region
LHY_201	Zhong R1052	Yellow River Basin Cotton Region
LHY_202	41B006	Foreign Introduction
LHY_204	Jinmian 46	Yellow River Basin Cotton Region
LHY_205	Yun K1505	Yellow River Basin Cotton Region
LHY_206	Lingbaomian	Yellow River Basin Cotton Region
LHY_208	Kashi 736	Northwest Inland Cotton Region
LHY_209	Daihongdai	Foreign Introduction
LHY_210	Suyuan 04-129	Yangtze River Basin Cotton Region
LHY_217	Xinluzao 16	Northwest Inland Cotton Region
LHY_219	Shan 2754	Yellow River Basin Cotton Region
LHY_221	Zhongmiansuo 60	Yellow River Basin Cotton Region
LHY_224	Xinluzao 9	Northwest Inland Cotton Region
LHY_226	Yumian 19	Yellow River Basin Cotton Region
LHY_227	Colombia (Colombia)	Foreign Introduction
LHY_229	Jinnongda Yuan 3-1	Yellow River Basin Cotton Region
LHY_230	Super Jijiao Dezimian	Foreign Introduction
LHY_232	Changkangmian	Local Variety
LHY_234	Ao v2/757	Foreign Introduction
LHY_235	Yun 93 Kang 354	Yellow River Basin Cotton Region
LHY_236	Yun 94H-32	Yellow River Basin Cotton Region
LHY_238	Keyuan 4	Local Variety
LHY_239	Jijiao Hongyemian	Foreign Introduction
LHY_241	Shan 416	Yellow River Basin Cotton Region
LHY_242	Zhong 6331	Yellow River Basin Cotton Region
LHY_243	Shaoyang Dаtao	Local Variety
LHY_244	Zhong 521	Yellow River Basin Cotton Region
LHY_245	Zhong 1421	Yellow River Basin Cotton Region
LHY_246	Nongdamian 7	Northwest Inland Cotton Region
LHY_247	Zhong 1441	Yellow River Basin Cotton Region
LHY_248	Xuzhou 6	Yangtze River Basin Cotton Region
LHY_249	CC28	Yangtze River Basin Cotton Region
LHY_252	African Cotton E40 (E-40)	Foreign Introduction
LHY_253	Jiangsumian 1	Yangtze River Basin Cotton Region
LHY_254	Ning 523	Local Variety
LHY_257	Heishanmian 1	Local Variety
LHY_258	Delcot277-5	Yellow River Basin Cotton Region
LHY_259	Ningmian 18	Yangtze River Basin Cotton Region
LHY_260	Beichu Gongshe Cotton	Local Variety
LHY_261	FH682	Yellow River Basin Cotton Region
LHY_262	Xinluzhong 42	Northwest Inland Cotton Region
LHY_265	4133Bt	Foreign Introduction
LHY_266	70-24	Local Variety
LHY_267	73-184	Local Variety
LHY_268	F281	Foreign Introduction
LHY_269	N74-250	Foreign Introduction
LHY_270	Ao siv2	Foreign Introduction
LHY_271	Banong 212	Northwest Inland Cotton Region
LHY_272	Dian Lijiang County Judian Township Miao Cotton	Yangtze River Basin Cotton Region
LHY_273	Emian 12	Yangtze River Basin Cotton Region
LHY_274	Huazhong 106	Local Variety
LHY_275	Jimian 12	Yellow River Basin Cotton Region
LHY_276	Jing 55173	Yangtze River Basin Cotton Region
LHY_277	Lümianyan 21	Yellow River Basin Cotton Region
LHY_278	Shan 2812	Yellow River Basin Cotton Region
LHY_279	Nonglin 1	Foreign Introduction
LHY_280	Si 168	Yangtze River Basin Cotton Region
LHY_281	Simian 3	Yangtze River Basin Cotton Region
LHY_282	Wanzao 686	Yellow River Basin Cotton Region
LHY_283	Xinluzao 2	Northwest Inland Cotton Region
LHY_284	Xinluzao 4	Northwest Inland Cotton Region
LHY_285	Xinluzao 12	Northwest Inland Cotton Region
LHY_286	Xinluzao 15	Northwest Inland Cotton Region
LHY_287	Xinluzao 18	Northwest Inland Cotton Region
LHY_288	Xinluzao 21	Northwest Inland Cotton Region
LHY_289	Xinluzao 27	Northwest Inland Cotton Region
LHY_290	Xinluzao 28	Northwest Inland Cotton Region
LHY_291	Xinluzao 30	Northwest Inland Cotton Region
LHY_292	Xinluzao 37	Northwest Inland Cotton Region
LHY_293	Xinluzao 38	Northwest Inland Cotton Region
LHY_294	Xinluzao 39	Northwest Inland Cotton Region
LHY_295	Xinluzao 41	Northwest Inland Cotton Region
LHY_296	Xinluzao 46	Northwest Inland Cotton Region
LHY_297	Xinluzhong 1	Northwest Inland Cotton Region
LHY_298	Xinluzhong 2	Northwest Inland Cotton Region
LHY_299	Xinluzhong 4	Northwest Inland Cotton Region
LHY_300	Xinluzhong 9	Northwest Inland Cotton Region
LHY_301	Xinluzhong 14	Northwest Inland Cotton Region
LHY_302	Xinluzhong 15	Northwest Inland Cotton Region
LHY_303	Xinluzhong 16	Northwest Inland Cotton Region
LHY_304	Xinluzhong 17	Northwest Inland Cotton Region
LHY_305	Xinluzhong 18	Northwest Inland Cotton Region
LHY_306	Xinluzhong 21	Northwest Inland Cotton Region
LHY_307	Xinluzhong 27	Northwest Inland Cotton Region
LHY_308	Xinluzao 59	Northwest Inland Cotton Region
LHY_309	Xinluzhong 34	Northwest Inland Cotton Region
LHY_310	Xinluzhong 37	Northwest Inland Cotton Region
LHY_311	Xinluzhong 38	Northwest Inland Cotton Region
LHY_312	Xinluzhong 40	Northwest Inland Cotton Region
LHY_313	Xinluzhong 41	Northwest Inland Cotton Region
LHY_314	Xinluzhong 44	Northwest Inland Cotton Region
LHY_315	Xinluzhong 45	Northwest Inland Cotton Region
LHY_316	Xinluzhong 46	Northwest Inland Cotton Region
LHY_317	Xinluzhong 47	Northwest Inland Cotton Region
LHY_318	Xinluzhong 54	Northwest Inland Cotton Region
LHY_319	Xinluzhong 58	Northwest Inland Cotton Region
LHY_320	Xinluzhong 59	Northwest Inland Cotton Region
LHY_321	Xinluzhong 61	Northwest Inland Cotton Region
LHY_322	Xinluzhong 62	Northwest Inland Cotton Region
LHY_323	Xinluzhong 63	Northwest Inland Cotton Region
LHY_324	Xinluzhong 64	Northwest Inland Cotton Region
LHY_325	Xinluzhong 65	Northwest Inland Cotton Region
LHY_326	Zhong R773-310	Yellow River Basin Cotton Region
LHY_327	Zhong R773-314	Yellow River Basin Cotton Region
LHY_328	Zhongmiansuo 10	Yellow River Basin Cotton Region
LHY_329	Zhongmiansuo 16	Yellow River Basin Cotton Region
LHY_330	Zhongwu 378	Yellow River Basin Cotton Region
LHY_331	Zhongyuan 0114	Yellow River Basin Cotton Region
LHY_332	Zhongzhi 86-1	Yellow River Basin Cotton Region
LHY_333	Xinluzhong 68	Northwest Inland Cotton Region
